# Supplementary material for: Predicting the Mass Adoption of eDoctor Apps During COVID-19 in China Using Hybrid SEM-Neural Network Analysis
Source: Front Public Health. 2022 Apr 28;10:889410. doi: 10.3389/fpubh.2022.889410 (PMC9096101; doi:10.3389/fpubh.2022.889410)
Supplement: Supplementary Table 1 — Data file - Predicting the mass adoption of eDoctor apps. [file Table_1.csv]

HCS1	HCS2	HCS3	HCS4	HCS5	HMO1	HMO2	HMO3	HMO4	HMO5	PCT1	PCT2	PCT3	PCT4	PCT5	PCM1	PCM2	PCM3	PCM4	PCM5	PUS1	PUS2	PUS3	PUS4	PUS5	PTA1	PTA2	PTA3	PTA4	PTA5	PPP1	PPP2	PPP3	PPP4	PPP5	PPV1	PPV2	PPV3	PPV4	PPV5	ITU1	ITU2	ITU3	ITU4	ITU5	ADT
7	7	7	7	1	7	7	7	7	7	7	7	7	7	7	1	1	1	1	7	7	7	7	7	7	7	7	7	7	7	7	7	7	7	7	7	7	7	7	7	7	7	7	7	7	7
6	7	7	7	1	2	3	3	3	2	3	3	3	3	3	3	3	3	3	3	3	3	3	3	3	4	3	3	5	5	5	4	4	4	4	4	5	4	5	4	7	7	7	7	7	7
1	1	1	1	1	1	1	1	1	1	1	1	1	1	1	1	1	1	1	1	2	3	3	2	2	7	7	7	7	7	7	7	7	7	7	7	7	7	7	7	7	7	7	7	7	7
7	3	5	4	4	4	4	5	5	4	3	3	3	3	3	3	3	3	3	5	7	1	7	4	4	7	7	7	7	7	7	6	4	7	4	2	3	3	2	2	7	7	7	7	7	7
7	7	7	7	4	6	5	4	4	4	6	6	6	5	6	4	4	4	4	4	7	7	7	7	7	2	3	3	2	2	4	4	5	6	5	7	7	7	7	7	7	7	7	7	7	7
7	7	7	7	7	7	7	7	7	7	7	7	7	7	7	7	1	1	1	7	2	3	3	3	2	7	7	7	7	7	7	7	7	7	7	7	7	7	7	7	7	7	7	7	7	7
1	1	1	1	1	1	1	1	1	1	1	1	1	1	1	1	1	1	7	7	7	7	7	7	7	1	1	1	1	1	1	1	1	1	1	1	1	1	7	7	7	7	7	7	7	7
7	7	7	7	7	7	7	7	7	7	7	7	7	7	7	7	7	7	1	1	1	1	1	7	7	7	7	7	7	7	1	1	1	1	1	1	1	1	1	1	7	7	7	7	7	7
7	7	7	7	4	4	7	4	4	4	7	7	7	7	7	4	4	4	7	7	7	7	7	7	7	2	2	3	3	2	7	7	7	7	7	7	7	7	7	7	7	7	7	7	7	7
7	7	7	7	7	7	7	7	7	7	7	7	7	7	7	4	4	7	7	7	7	7	7	7	7	7	7	7	7	7	7	7	7	7	7	3	3	3	2	2	7	7	7	7	7	7
5	7	7	7	7	7	5	7	7	7	7	7	7	7	7	4	3	3	7	7	7	7	7	7	7	7	7	7	7	7	5	5	6	6	5	7	7	7	7	7	7	7	7	7	7	4
7	7	7	7	7	7	7	7	6	7	6	7	7	6	7	4	4	4	7	7	7	7	7	7	7	7	7	6	7	7	4	7	7	7	4	6	7	7	7	7	7	7	7	7	7	4
3	1	7	1	4	4	4	4	4	4	7	7	7	7	7	4	4	4	4	5	7	7	7	7	7	2	3	3	2	3	4	4	4	7	1	7	7	7	7	7	7	7	7	7	7	4
7	7	7	7	6	6	6	7	6	6	6	6	7	6	6	6	6	5	6	6	6	5	7	7	7	7	6	6	6	5	7	7	7	7	7	6	6	7	7	7	7	7	7	7	7	7
5	5	6	7	5	7	5	4	5	5	6	6	6	7	7	5	5	4	6	7	6	6	6	6	6	5	7	6	7	5	4	4	4	4	3	5	5	6	6	6	7	7	7	7	7	3
7	7	7	7	7	7	7	7	7	7	7	7	7	7	7	7	7	7	7	7	7	7	7	7	7	7	7	7	7	7	7	7	7	7	7	2	2	2	3	2	7	7	7	7	7	3
7	7	7	7	7	7	7	7	7	7	7	7	7	7	7	7	7	7	7	7	7	7	7	7	7	7	7	7	7	7	7	7	7	7	7	3	2	2	2	2	7	7	7	7	7	3
7	7	7	7	7	7	7	7	4	4	7	7	7	7	7	7	7	7	7	7	7	7	7	7	7	7	7	7	7	7	7	7	7	7	7	3	3	3	2	2	7	7	7	7	7	4
7	7	7	6	6	6	6	6	6	6	6	6	6	6	6	6	6	6	6	6	6	7	7	7	7	7	7	7	7	7	7	7	7	7	7	7	7	7	7	7	7	7	7	7	7	4
7	4	7	7	4	7	7	4	7	7	6	6	6	6	6	6	7	4	5	6	5	7	7	7	7	7	7	7	7	7	7	7	7	7	7	7	7	7	7	7	7	7	7	7	7	3
7	7	7	7	7	7	7	7	7	7	7	7	7	7	7	7	7	7	7	7	7	7	7	7	7	7	7	7	7	7	7	7	7	7	7	2	3	3	2	2	7	7	7	7	7	3
7	7	7	7	7	7	7	7	7	7	7	7	7	7	7	7	7	7	7	7	7	7	7	7	7	7	7	7	7	7	7	7	7	7	7	2	3	3	2	2	7	7	7	7	7	3
7	7	7	7	7	7	7	7	7	7	7	7	7	7	7	7	7	7	7	7	7	7	7	7	7	7	7	7	7	7	7	7	7	7	7	2	2	2	3	3	7	7	7	7	7	3
4	7	7	7	7	7	7	7	7	7	7	7	7	7	4	7	7	4	7	6	7	7	7	7	6	6	5	5	5	5	7	7	7	7	7	7	4	7	7	7	7	7	7	7	7	4
7	7	7	7	7	7	7	7	7	7	7	7	7	7	7	7	7	7	7	7	7	7	7	7	7	7	7	7	7	7	7	7	7	7	7	2	3	3	2	3	7	7	7	7	7	3
7	7	7	7	7	7	7	7	7	7	7	7	7	7	7	7	7	7	7	7	7	7	7	7	7	7	7	7	7	7	7	7	7	7	7	2	3	3	3	2	7	7	7	7	7	4
7	7	7	7	7	7	7	7	7	7	7	7	7	7	7	7	7	7	7	7	7	7	7	7	7	7	7	7	7	7	7	7	7	7	7	2	3	3	2	3	7	7	7	7	7	7
6	7	7	6	6	6	5	6	6	6	6	6	5	5	5	5	5	6	6	6	6	6	6	6	6	6	6	6	6	6	1	6	2	4	1	7	7	7	7	7	7	7	7	7	7	7
6	7	7	7	7	7	7	7	7	7	7	7	7	7	7	7	7	7	7	7	7	7	7	7	7	7	7	7	7	7	7	7	7	7	7	2	3	3	2	2	7	7	7	7	7	3
6	6	6	6	6	6	6	6	6	6	6	6	6	6	6	6	6	6	6	6	7	7	7	7	7	7	7	7	7	7	7	7	7	7	7	7	7	7	7	7	7	7	7	7	7	3
6	5	7	7	7	7	7	7	7	7	7	7	7	7	7	7	7	7	7	7	7	7	7	7	7	7	7	7	7	7	7	7	7	7	7	2	3	3	3	2	7	7	7	7	7	3
6	6	6	6	6	6	7	7	6	6	6	6	6	6	6	6	6	6	6	6	5	5	7	7	7	7	7	7	7	7	7	7	7	7	7	7	7	7	7	7	7	7	7	7	7	3
7	7	7	7	7	7	7	7	7	7	7	7	7	7	7	7	7	7	7	7	7	7	7	7	7	7	7	7	7	7	4	4	4	4	4	3	3	2	3	2	7	7	7	7	7	3
7	7	7	7	7	7	7	7	7	7	7	7	7	7	7	7	7	7	6	6	7	7	7	7	7	7	7	7	7	7	6	5	6	5	5	6	5	5	6	5	7	7	7	7	7	4
7	7	7	7	7	7	7	7	7	7	7	7	7	7	7	7	7	7	7	7	7	7	7	7	7	2	3	2	2	2	7	7	7	7	7	7	7	7	7	7	7	7	7	7	7	3
7	7	7	7	7	7	7	7	7	7	7	7	7	7	7	7	7	7	7	7	7	7	7	7	7	2	3	2	2	2	7	7	7	7	7	7	7	7	7	7	7	7	7	7	7	3
7	7	7	7	7	7	7	7	7	7	7	7	7	7	7	7	7	7	7	7	7	7	7	7	7	2	2	3	3	3	7	7	7	7	7	7	7	7	7	7	7	7	7	7	7	4
7	7	7	7	7	7	7	7	7	7	7	7	7	7	7	7	7	7	7	7	7	7	7	7	7	3	3	3	2	2	7	7	7	7	7	7	7	7	7	7	7	7	7	7	7	3
7	7	7	7	7	7	7	7	7	7	7	7	7	7	7	7	7	7	7	7	7	7	7	7	7	3	3	3	2	2	7	7	7	7	7	7	7	7	7	7	7	7	7	7	7	4
7	7	7	7	7	7	7	7	7	7	7	7	7	7	7	7	7	7	7	7	7	7	7	7	7	3	3	2	2	3	7	7	7	7	7	7	7	7	7	7	7	7	7	7	7	3
7	7	7	7	7	7	7	7	7	7	7	7	7	7	7	7	7	7	7	7	7	7	7	7	7	2	3	3	2	3	7	7	7	7	7	7	7	7	7	7	7	7	7	7	7	3
7	7	7	7	7	7	7	7	7	7	7	7	7	7	7	7	7	7	7	7	7	7	7	7	7	2	3	4	3	3	7	7	7	7	7	7	7	7	7	7	7	7	7	7	7	3
7	7	7	7	7	7	7	7	7	7	7	7	7	7	7	7	7	7	7	7	6	7	7	6	7	2	3	3	2	3	7	7	7	7	7	7	7	7	7	7	7	7	7	7	7	7
6	7	7	7	7	7	7	7	7	7	7	7	7	7	7	7	7	7	7	7	7	7	7	7	7	2	3	2	3	2	7	7	7	7	7	7	7	7	7	7	7	7	7	7	7	7
7	7	7	7	7	7	7	7	7	7	7	7	7	7	7	7	7	7	7	7	5	5	6	7	7	2	2	4	2	2	7	7	7	7	7	7	7	7	7	7	7	7	7	7	7	3
5	7	7	7	7	7	7	7	7	7	7	7	7	7	7	7	7	7	7	7	7	7	7	7	7	2	3	3	2	2	7	7	7	7	7	7	7	7	7	7	7	7	7	7	7	3
5	7	7	7	7	7	7	4	7	7	7	7	7	7	7	7	7	7	7	7	7	7	7	7	7	3	3	3	3	2	7	7	7	7	7	7	7	7	7	7	7	7	7	7	7	3
7	7	7	7	7	7	7	7	7	7	7	7	7	7	7	7	7	7	7	7	7	7	6	7	7	6	5	6	7	6	6	6	6	6	6	6	6	6	6	6	7	7	7	7	7	3
7	7	7	7	7	7	7	7	7	7	7	7	7	7	7	7	7	7	7	7	5	5	5	5	5	5	5	5	5	5	5	5	5	5	5	5	5	5	5	5	7	7	7	7	7	3
7	7	7	7	7	7	7	7	7	7	6	7	7	7	7	7	7	7	7	7	7	7	7	7	7	6	6	6	6	7	7	7	4	4	6	7	6	7	7	6	7	7	7	7	7	3
7	7	7	7	7	7	7	7	7	7	7	7	7	7	7	7	7	7	7	7	7	7	7	7	7	7	7	7	7	7	7	7	7	7	7	7	7	7	7	7	7	7	7	7	7	7
7	7	7	7	7	7	7	7	7	7	7	7	7	7	7	7	7	7	7	7	7	7	7	7	7	7	7	7	7	7	7	7	7	7	7	7	7	7	7	7	7	7	7	7	7	7
7	7	7	7	7	7	7	7	7	7	7	7	7	7	7	7	7	7	7	7	7	7	7	7	7	7	7	7	7	7	7	7	7	7	7	7	7	7	7	7	7	7	7	7	7	7
7	7	7	7	7	7	7	7	7	7	7	7	7	7	7	7	7	7	7	7	7	7	7	7	7	7	7	7	7	7	7	7	7	7	7	7	7	7	7	7	7	7	7	7	7	7
7	7	7	7	7	7	7	7	7	7	7	7	7	7	7	7	7	7	7	7	7	7	7	7	7	7	7	7	7	7	7	7	7	7	7	7	7	7	7	7	7	7	7	7	7	7
7	7	7	7	7	7	7	7	7	7	7	7	7	7	7	7	7	7	7	7	7	7	7	7	7	7	7	7	7	7	7	7	7	7	7	7	7	7	7	7	7	7	7	7	7	7
7	7	7	7	7	7	7	7	7	7	7	7	7	7	7	7	7	7	7	7	7	7	7	7	7	7	7	7	7	7	7	7	7	7	7	7	7	7	7	7	7	7	7	7	7	7
7	7	7	7	7	7	7	7	7	7	7	7	7	7	7	7	7	7	7	7	7	7	7	7	7	7	7	7	7	7	7	7	7	7	7	7	7	7	7	7	7	7	7	7	7	7
7	7	7	7	7	7	7	7	7	7	7	7	7	7	7	7	7	7	7	7	7	7	7	7	7	7	7	7	7	7	7	7	7	7	7	7	7	7	7	7	7	7	7	7	7	7
7	7	7	7	7	7	7	7	7	7	7	7	7	7	7	7	7	7	7	7	7	7	7	7	7	7	7	7	7	7	7	7	7	7	7	7	7	7	7	7	7	7	7	7	7	7
7	7	7	7	7	7	7	7	7	7	7	7	7	7	7	7	7	7	7	7	7	7	7	7	7	7	7	7	7	7	7	7	7	7	7	7	7	7	7	7	7	7	7	7	7	7
7	7	7	7	7	7	7	7	7	7	7	7	7	7	7	7	7	7	7	7	7	7	7	7	7	7	7	7	7	7	7	7	7	7	7	7	7	7	7	7	7	7	7	7	7	7
7	7	7	7	7	7	7	7	7	7	7	7	7	7	7	7	7	7	7	7	7	7	7	7	7	7	7	7	7	7	7	7	7	7	7	7	7	7	7	7	7	7	7	7	7	7
7	7	7	7	7	7	7	7	7	7	7	7	7	7	7	7	7	7	7	7	7	7	7	7	7	7	7	7	7	7	7	7	7	7	7	7	7	7	7	7	7	7	7	7	7	7
7	7	7	7	7	7	7	7	7	7	7	7	7	7	7	7	7	7	7	7	7	7	7	7	7	7	7	7	7	7	7	7	7	7	7	7	7	7	7	7	7	7	7	7	7	7
7	7	7	7	7	7	7	7	7	7	7	7	7	7	7	7	7	7	7	7	7	7	7	7	7	7	7	7	7	7	7	7	7	7	7	7	7	7	7	7	7	7	7	7	7	7
7	7	7	7	7	7	7	7	7	7	7	7	7	7	7	7	7	7	7	7	7	7	7	7	7	7	7	7	7	7	7	7	7	7	7	7	7	7	7	7	7	7	7	7	7	7
7	7	7	7	7	7	7	7	7	7	7	7	7	7	7	7	7	7	7	7	7	7	7	7	7	7	7	7	7	7	7	7	7	7	7	7	7	7	7	7	7	7	7	7	7	7
7	7	7	7	7	7	7	7	7	7	7	7	7	7	7	7	7	7	7	7	7	7	7	7	7	7	7	7	7	7	7	7	7	7	7	7	7	7	7	7	7	7	7	7	7	7
7	7	7	7	7	7	7	7	7	7	7	7	7	7	7	7	7	7	7	7	7	7	7	7	7	7	7	7	7	7	7	7	7	7	7	7	7	7	7	7	7	7	7	7	7	7
7	7	7	7	7	7	7	7	7	7	7	7	7	7	7	7	7	7	7	7	7	7	7	7	7	7	7	7	7	7	7	7	7	7	7	7	7	7	7	7	7	7	7	7	7	7
7	7	7	7	7	7	7	7	7	7	7	7	7	7	7	7	7	7	7	7	7	7	7	7	7	7	7	7	7	7	7	7	7	7	7	7	7	7	7	7	7	7	7	7	7	7
7	7	7	7	7	7	7	7	7	7	7	7	7	7	7	7	7	7	7	7	7	7	7	7	7	7	7	7	7	7	7	7	7	7	7	7	7	7	7	7	7	7	7	7	7	7
7	7	7	7	7	7	7	7	7	7	7	7	7	7	7	7	7	7	7	7	7	7	7	7	7	7	7	7	7	7	7	7	7	7	7	7	7	7	7	7	7	7	7	7	7	7
7	7	7	7	7	7	7	7	7	7	7	7	7	7	7	7	7	7	7	7	7	7	7	7	7	7	7	7	7	7	7	7	7	7	7	7	7	7	7	7	7	7	7	7	7	7
7	7	7	7	7	7	7	7	7	7	7	7	7	7	7	7	7	7	7	7	7	7	7	7	7	7	7	7	7	7	7	7	7	7	7	7	7	7	7	7	7	7	7	7	7	7
7	7	7	7	7	7	7	7	7	7	7	7	7	7	7	7	7	7	7	7	7	7	7	7	7	7	7	7	7	7	7	7	7	7	7	7	7	7	7	7	7	7	7	7	7	7
7	7	7	7	7	7	7	7	7	7	7	7	7	7	7	7	7	7	7	7	7	7	7	7	7	7	7	7	7	7	7	7	7	7	7	7	7	7	7	7	7	7	7	7	7	7
7	7	7	7	7	7	7	7	7	7	7	7	7	7	7	7	7	7	7	7	7	7	7	7	7	7	7	7	7	7	7	7	7	7	7	7	7	7	7	7	7	7	7	7	7	7
7	7	7	7	7	7	7	7	7	7	7	7	7	7	7	7	7	7	7	7	7	7	7	7	7	7	7	7	7	7	7	7	7	7	7	7	7	7	7	7	7	7	7	7	7	7
7	7	7	7	7	7	7	7	7	7	7	7	7	7	7	7	7	7	7	7	7	7	7	7	7	7	7	7	7	7	7	7	7	7	7	7	7	7	7	7	7	7	7	7	7	7
7	7	7	7	7	7	7	7	7	7	7	7	7	7	7	7	7	7	7	7	7	7	7	7	7	7	7	7	7	7	7	7	7	7	7	7	7	7	7	7	7	7	7	7	7	7
7	7	7	7	7	7	7	7	7	7	7	7	7	7	7	7	7	7	7	7	7	7	7	7	7	7	7	7	7	7	7	7	7	7	7	7	7	7	7	7	7	7	7	7	7	7
7	7	7	7	7	7	7	7	7	7	7	7	7	7	7	7	7	7	7	7	7	7	7	7	7	7	7	7	7	7	7	7	7	7	7	7	7	7	7	7	7	7	7	7	7	7
7	7	7	7	7	7	7	7	7	7	7	7	7	7	7	7	7	7	7	7	7	7	7	7	7	7	7	7	7	7	7	7	7	7	7	7	7	7	7	7	7	7	7	7	7	7
7	7	7	7	7	7	7	7	7	7	7	7	7	7	7	7	7	7	7	7	7	7	7	7	7	7	7	7	7	7	7	7	7	7	7	7	7	7	7	7	7	7	7	7	7	7
7	7	7	7	7	7	7	7	7	7	7	7	7	7	7	7	7	7	7	7	7	7	7	7	7	7	7	7	7	7	7	7	7	7	7	7	7	7	7	7	7	7	7	7	7	7
7	7	7	7	7	7	7	7	7	7	7	7	7	7	7	7	7	7	7	7	7	7	7	7	7	7	7	7	7	7	7	7	7	7	7	7	7	7	7	7	7	7	7	7	7	7
7	7	7	7	7	7	7	7	7	7	7	7	7	7	7	7	7	7	7	7	7	7	7	7	7	7	7	7	7	7	7	7	7	7	7	7	7	7	7	7	7	7	7	7	7	7
7	7	7	7	7	7	7	7	7	7	7	7	7	7	7	7	7	7	7	7	7	7	7	7	7	7	7	7	7	7	7	7	7	7	7	7	7	7	7	7	7	7	7	7	7	7
7	7	7	7	7	7	7	7	7	7	7	7	7	7	7	7	7	7	7	7	7	7	7	7	7	7	7	7	7	7	7	7	7	7	7	7	7	7	7	7	7	7	7	7	7	7
7	7	7	7	7	7	7	7	7	7	7	7	7	7	7	7	7	7	7	7	7	7	7	7	7	7	7	7	7	7	7	7	7	7	7	7	7	7	7	7	7	7	7	7	7	7
7	7	7	7	7	7	7	7	7	7	7	7	7	7	7	7	7	7	7	7	7	7	7	7	7	7	7	7	7	7	7	7	7	7	7	7	7	7	7	7	7	7	7	7	7	7
7	7	7	7	7	7	7	7	7	7	7	7	7	7	7	7	7	7	7	7	7	7	7	7	7	7	7	7	7	7	7	7	7	7	7	7	7	7	7	7	7	7	7	7	7	7
7	7	7	7	7	7	7	7	7	7	7	7	7	7	7	7	7	7	7	7	7	7	7	7	7	7	7	7	7	7	7	7	7	7	7	7	7	7	7	7	7	7	7	7	7	7
7	7	7	7	7	7	7	7	7	7	7	7	7	7	7	7	7	7	7	7	7	7	7	7	7	7	7	7	7	7	7	7	7	7	7	7	7	7	7	7	7	7	7	7	7	7
7	7	7	7	7	7	7	7	7	7	7	7	7	7	7	7	7	7	7	7	7	7	7	7	7	7	7	7	7	7	7	7	7	7	7	7	7	7	7	7	7	7	7	7	7	7
7	7	7	7	7	7	7	7	7	7	7	7	7	7	7	7	7	7	7	7	7	7	7	7	7	7	7	7	7	7	7	7	7	7	7	7	7	7	7	7	7	7	7	7	7	7
7	7	7	7	7	7	7	7	7	7	7	7	7	7	7	7	7	7	7	7	7	7	7	7	7	7	7	7	7	7	7	7	7	7	7	7	7	7	7	7	7	7	7	7	7	7
7	7	7	7	7	7	7	7	7	7	7	7	7	7	7	7	7	7	7	7	7	7	7	7	7	7	7	7	7	7	7	7	7	7	7	7	7	7	7	7	7	7	7	7	7	7
7	7	7	7	7	7	7	7	7	7	7	7	7	7	7	7	7	7	7	7	7	7	7	7	7	7	7	7	7	7	7	7	7	7	7	7	7	7	7	7	7	7	7	7	7	7
7	7	7	7	7	7	7	7	7	7	7	7	7	7	7	7	7	7	7	7	7	7	7	7	7	7	7	7	7	7	7	7	7	7	7	7	7	7	7	7	7	7	7	7	7	7
7	6	7	7	7	7	6	6	7	7	7	7	7	7	7	7	7	7	7	7	7	7	7	7	7	7	7	7	7	7	7	7	7	7	7	7	7	7	7	7	7	7	7	7	7	7
7	6	6	6	6	6	7	7	7	7	7	6	6	6	7	7	7	6	7	7	6	6	6	7	7	6	6	7	7	6	7	6	7	7	7	7	7	6	7	7	7	7	7	7	7	7
7	7	7	7	7	7	7	7	7	7	7	7	7	7	7	7	7	7	7	7	4	4	7	7	7	7	7	6	6	4	4	4	4	7	7	5	7	7	7	7	7	7	7	7	7	7
5	7	7	7	7	7	7	7	7	7	7	7	7	7	7	7	7	7	7	7	7	7	7	7	7	7	7	7	7	7	7	7	7	7	7	7	7	7	7	7	7	7	7	7	7	7
5	7	7	7	7	7	7	7	7	7	7	7	7	7	7	7	7	7	7	7	7	7	7	7	7	7	7	7	7	7	7	7	7	7	7	7	7	7	7	7	7	7	7	7	7	7
5	7	7	7	7	7	7	7	7	7	7	7	7	7	7	7	7	7	7	7	7	7	7	7	7	7	7	7	7	7	7	7	7	7	7	7	7	7	7	7	7	7	7	7	7	7
5	7	7	7	7	7	7	7	7	7	7	7	7	7	7	7	7	7	7	7	7	7	7	7	7	7	7	7	7	7	7	7	7	7	7	7	7	7	7	7	7	7	7	7	7	7
5	7	7	7	7	7	7	7	7	7	7	7	7	7	7	7	7	7	7	7	7	7	7	7	7	7	7	7	7	7	7	7	7	7	7	7	7	7	7	7	7	7	7	7	7	7
5	7	7	7	7	7	7	7	7	7	7	7	7	7	7	7	7	7	7	7	7	7	7	7	7	7	7	7	7	7	7	7	7	7	7	7	7	7	7	7	7	7	7	7	7	7
7	7	7	7	7	7	7	7	7	7	7	7	7	7	7	7	6	6	7	7	2	3	3	2	2	7	7	7	7	7	7	7	7	7	7	7	7	7	7	7	7	7	7	7	7	7
7	4	5	5	3	4	3	4	4	4	7	7	7	7	7	7	7	7	7	7	7	7	7	7	7	2	2	2	2	2	7	7	7	7	7	7	7	7	7	7	7	7	7	7	7	7
6	7	7	7	7	7	7	7	7	7	7	7	7	7	7	7	7	7	6	6	3	3	3	2	3	7	7	7	7	7	7	7	7	7	6	7	7	7	7	7	7	7	7	7	7	7
4	7	7	7	6	6	6	6	5	5	7	7	7	7	7	7	7	7	7	7	7	7	7	7	7	6	7	7	7	7	7	7	7	7	7	7	7	7	7	7	7	7	7	7	7	7
6	6	6	6	6	6	6	6	6	6	6	6	6	7	7	7	7	7	7	7	7	7	7	7	7	7	7	7	7	7	7	7	7	7	7	7	7	7	7	7	7	7	7	7	7	7
6	7	7	7	7	7	7	7	7	7	5	6	7	7	7	7	7	6	7	7	2	3	3	2	2	7	7	7	7	7	7	7	7	7	7	7	7	7	7	7	7	7	7	7	7	7
7	7	7	7	7	7	7	7	7	7	7	7	7	7	7	7	7	7	7	7	2	3	3	3	3	7	7	7	7	7	7	7	7	7	7	7	7	7	7	7	7	7	7	7	7	7
7	7	7	7	7	7	7	7	7	7	7	7	7	7	7	7	7	7	7	7	3	3	3	2	3	7	7	7	7	7	7	7	7	7	7	7	7	7	7	7	7	7	7	7	7	7
6	5	7	7	4	7	7	7	7	7	7	7	7	7	7	7	7	7	7	7	7	7	7	7	7	7	7	7	7	7	7	7	7	7	7	7	7	7	7	7	7	7	7	7	7	7
7	7	7	7	7	7	7	7	7	7	7	7	7	7	7	7	7	7	7	7	2	3	3	3	2	7	7	7	7	7	7	7	7	7	7	7	7	7	7	7	7	7	7	7	7	7
7	7	7	7	7	7	7	7	7	7	7	7	7	7	7	7	7	7	7	7	2	3	3	3	2	7	7	7	7	7	7	7	7	7	7	7	7	7	7	7	7	7	7	7	7	7
7	7	7	7	7	7	7	7	7	7	7	7	7	7	7	7	7	7	7	7	2	3	3	3	2	7	7	7	7	7	7	7	7	7	7	7	7	7	7	7	7	7	7	7	7	7
7	7	7	7	7	7	7	7	7	7	7	7	7	7	7	7	7	7	7	7	2	3	3	2	3	7	7	7	7	7	7	7	7	7	7	7	7	7	7	7	7	7	7	7	7	7
7	7	7	7	7	7	7	7	7	7	7	7	7	7	7	7	7	7	7	7	3	3	3	2	2	7	7	7	7	7	7	7	7	7	7	7	7	7	7	7	7	7	7	7	7	7
7	7	7	7	7	7	7	7	7	7	7	7	7	7	7	7	7	7	7	7	2	3	3	2	3	7	7	7	7	7	7	7	7	7	7	7	7	7	7	7	7	7	7	7	7	7
7	7	7	7	7	7	7	7	7	7	7	7	7	7	7	7	7	7	7	7	2	3	3	2	2	7	7	7	7	7	7	7	7	7	7	7	7	7	7	7	7	7	7	7	7	7
7	7	7	7	7	7	7	7	7	7	7	7	7	7	7	7	7	7	7	7	2	3	3	2	2	7	7	7	7	7	7	7	7	7	7	7	7	7	7	7	7	7	7	7	7	7
7	7	7	7	7	7	7	7	7	7	7	7	7	7	7	7	7	7	7	7	2	3	3	2	2	7	7	7	7	7	7	7	7	7	7	7	7	7	7	7	7	7	7	7	7	7
7	7	7	7	7	7	7	7	7	7	7	7	7	7	7	7	7	7	7	7	2	3	3	2	2	7	7	7	7	7	7	7	7	7	7	7	7	7	7	7	7	7	7	7	7	7
7	7	7	7	7	7	7	7	7	7	7	7	7	7	7	7	7	7	7	7	2	3	3	2	2	7	7	7	7	7	7	7	7	7	7	7	7	7	7	7	7	7	7	7	7	7
7	7	7	7	7	7	7	7	7	7	7	7	7	7	7	7	7	7	7	7	2	3	3	2	2	7	7	7	7	7	7	7	7	7	7	7	7	7	7	7	7	7	7	7	7	7
7	7	7	7	7	7	7	7	7	7	7	7	7	7	7	7	7	7	7	7	2	3	3	2	2	7	7	7	7	7	7	7	7	7	7	7	7	7	7	7	7	7	7	7	7	7
7	7	7	7	7	7	7	7	7	7	7	7	7	7	7	7	7	7	7	7	2	3	3	2	2	7	7	7	7	7	7	7	7	7	7	7	7	7	7	7	7	7	7	7	7	7
7	7	7	7	7	7	7	7	7	7	7	7	7	7	7	7	7	7	7	7	2	3	3	2	2	7	7	7	7	7	7	7	7	7	7	7	7	7	7	7	7	7	7	7	7	7
7	7	7	7	7	7	7	7	7	7	7	7	7	7	7	7	7	7	7	7	2	3	3	2	2	7	7	7	7	7	7	7	7	7	7	7	7	7	7	7	7	7	7	7	7	7
7	7	7	7	7	7	7	7	7	7	7	7	7	7	7	7	7	7	7	7	2	3	3	2	2	7	7	7	7	7	7	7	7	7	7	7	7	7	7	7	7	7	7	7	7	7
7	7	7	7	7	7	7	7	7	7	7	7	7	7	7	7	7	7	7	7	2	3	3	2	2	7	7	7	7	7	7	7	7	7	7	7	7	7	7	7	7	7	7	7	7	7
7	7	7	7	7	7	7	7	7	7	7	7	7	7	7	7	7	7	7	7	2	3	3	2	2	7	7	7	7	7	7	7	7	7	7	7	7	7	7	7	7	7	7	7	7	7
7	7	7	7	7	7	7	7	7	7	7	7	7	7	7	7	7	7	7	7	2	3	3	2	2	7	7	7	7	7	7	7	7	7	7	7	7	7	7	7	7	7	7	7	7	7
7	7	7	7	7	7	7	7	7	7	7	7	7	7	7	7	7	7	7	7	2	3	3	2	2	7	7	7	7	7	7	7	7	7	7	7	7	7	7	7	7	7	7	7	7	7
7	7	7	7	7	7	7	7	7	7	7	7	7	7	7	7	7	7	7	7	2	3	3	2	2	7	7	7	7	7	7	7	7	7	7	7	7	7	7	7	7	7	7	7	7	7
7	7	7	7	7	7	7	7	7	7	7	7	7	7	7	7	7	7	7	7	2	3	3	2	2	7	7	7	7	7	7	7	7	7	7	7	7	7	7	7	7	7	7	7	7	7
7	7	7	7	7	7	7	7	7	7	7	7	7	7	7	7	7	7	7	7	2	3	3	2	2	7	7	7	7	7	7	7	7	7	7	7	7	7	7	7	7	7	7	7	7	7
7	7	7	7	7	7	7	7	7	7	7	7	7	7	7	7	7	7	7	7	2	3	3	2	2	7	7	7	7	7	7	7	7	7	7	7	7	7	7	7	7	7	7	7	7	7
7	7	7	7	7	7	7	7	7	7	7	7	7	7	7	7	7	7	7	7	2	3	3	2	2	7	7	7	7	7	7	7	7	7	7	7	7	7	7	7	7	7	7	7	7	7
6	1	7	7	7	7	7	7	7	7	7	7	7	7	7	7	7	7	7	7	7	7	7	7	7	7	7	7	7	7	7	7	7	7	7	7	7	7	7	7	7	7	7	7	7	7
6	7	7	7	7	7	7	7	7	7	7	7	7	7	7	7	7	7	7	7	2	3	3	2	2	7	7	7	7	7	7	7	7	7	7	7	7	7	7	7	7	7	7	7	7	7
1	1	1	1	1	1	7	7	7	7	1	1	7	7	7	7	7	1	1	7	2	3	3	2	3	7	7	7	7	7	7	7	1	7	7	7	7	7	7	7	7	7	7	7	7	7
7	7	7	7	1	1	1	7	7	7	1	7	7	1	7	7	7	7	7	7	2	3	3	2	2	7	7	7	7	7	7	7	7	7	7	7	7	7	7	7	7	7	7	7	7	7
7	7	7	7	7	7	7	7	7	7	7	7	7	7	7	7	7	7	7	7	2	3	3	2	2	7	7	7	7	7	4	4	4	4	4	7	7	7	7	7	7	7	7	7	7	7
2	2	3	3	2	7	7	7	7	7	7	7	7	7	7	7	7	7	7	7	7	7	7	7	7	7	7	7	7	7	7	7	7	7	4	4	4	4	4	4	7	7	7	7	7	7
1	1	1	1	1	7	7	7	7	7	7	7	7	7	7	7	7	7	7	7	7	7	7	7	7	7	7	7	7	7	7	7	7	7	7	2	3	3	2	2	7	7	7	7	7	7
1	1	1	1	7	7	7	7	7	7	7	7	7	7	7	7	7	7	7	7	7	7	7	7	7	7	7	7	7	7	7	7	7	7	7	7	7	7	7	7	7	7	7	7	7	7
7	6	6	6	6	6	6	6	6	6	6	6	6	7	6	6	6	6	6	6	6	7	7	7	7	7	7	5	7	7	7	7	7	7	7	2	2	3	2	2	7	6	7	7	7	7
6	7	6	6	6	6	6	6	7	7	6	6	6	6	6	6	6	6	6	7	6	6	6	6	6	6	6	6	6	5	6	6	5	6	5	6	7	7	7	7	6	7	7	7	7	7
6	7	6	7	6	5	7	7	7	6	7	6	7	6	7	7	7	6	6	7	7	7	7	7	7	7	7	7	6	7	6	6	7	6	7	6	7	7	6	7	6	7	7	7	7	7
6	7	7	7	7	7	7	7	7	7	7	7	7	7	7	7	7	7	7	7	7	7	7	7	7	7	7	7	7	7	7	7	7	7	7	7	7	7	7	7	7	7	7	7	6	7
7	7	7	7	7	7	7	6	7	6	7	7	7	7	7	5	5	5	7	6	7	7	7	7	7	7	7	7	6	5	7	7	7	7	5	6	6	6	6	7	7	6	7	7	7	6
7	5	7	7	6	7	4	6	7	7	6	7	5	6	6	4	4	4	5	6	5	6	6	7	6	6	5	6	6	6	6	6	6	7	4	5	6	7	7	6	6	7	7	7	6	7
4	5	7	5	7	7	6	6	6	6	6	5	6	4	5	4	5	6	4	6	6	5	6	4	6	4	6	5	6	4	6	5	4	6	6	4	6	5	6	6	6	7	7	6	7	7
5	4	6	7	4	5	4	4	5	4	5	5	4	5	5	5	5	5	6	6	7	7	7	7	7	6	7	6	7	4	6	7	6	7	7	7	7	7	6	7	7	7	7	6	6	7
4	7	7	7	6	7	5	6	7	6	5	7	7	6	5	6	6	7	5	6	6	6	5	5	6	6	7	5	5	4	6	6	6	7	6	6	5	6	6	7	7	6	6	7	7	7
6	7	6	7	6	7	6	6	7	6	7	6	7	6	7	6	6	5	6	7	6	7	6	7	6	6	6	7	6	7	7	6	6	7	6	6	7	6	7	6	7	6	7	6	7	7
7	7	7	7	5	6	6	4	5	5	7	7	7	7	6	6	7	6	7	6	7	7	7	7	7	6	6	5	5	5	5	5	6	7	7	7	6	6	7	6	7	7	6	7	6	7
7	7	7	7	7	6	7	7	7	6	6	7	7	6	6	6	7	7	7	6	7	7	7	6	6	5	7	7	5	5	7	6	7	6	6	6	7	7	7	6	7	7	7	6	6	7
5	5	5	6	6	6	5	5	6	6	6	6	5	7	7	5	6	6	7	6	6	7	7	6	6	7	7	6	6	7	7	6	7	6	6	6	6	7	6	6	6	7	6	7	7	7
7	6	6	7	6	5	6	7	7	7	6	7	7	7	6	6	7	5	7	7	7	7	7	7	7	6	6	7	7	6	5	6	7	6	6	6	7	7	7	7	6	7	7	6	7	7
6	7	6	7	6	7	6	7	6	6	6	6	7	7	6	7	6	7	7	6	7	6	7	6	7	7	7	6	6	7	7	6	6	7	7	7	6	6	7	7	6	6	7	7	7	7
7	6	6	7	6	6	6	7	6	6	7	7	6	7	6	7	6	7	7	6	7	7	6	6	7	7	7	7	7	6	7	6	7	6	7	7	7	6	7	6	7	7	6	6	7	7
7	7	7	7	7	7	7	7	7	7	7	7	7	7	7	7	7	7	7	7	7	7	7	7	7	6	6	7	7	6	6	6	6	6	6	6	6	6	6	6	6	6	7	7	7	7
7	6	5	5	6	7	6	7	7	6	6	7	6	6	6	7	7	6	7	6	7	6	7	6	6	6	7	7	7	6	7	7	7	7	7	7	7	6	6	6	7	6	7	6	7	7
6	7	6	7	7	7	6	7	6	7	7	6	6	7	6	7	7	7	7	7	2	3	3	2	2	7	6	7	7	5	6	7	7	7	7	7	7	7	7	7	7	6	7	6	7	7
6	5	5	7	7	5	7	6	7	5	7	5	7	7	6	5	3	5	2	7	6	6	6	6	6	6	5	6	6	6	5	6	6	6	5	6	5	6	6	6	7	7	7	7	5	6
5	5	6	6	6	6	6	6	6	6	5	7	5	5	5	6	5	6	4	5	5	3	7	7	5	1	7	6	5	5	7	5	5	5	1	6	6	5	6	6	7	7	7	6	6	6
6	6	7	6	7	6	7	7	7	7	7	6	6	5	5	6	4	6	5	7	7	7	5	6	7	7	7	6	7	7	7	7	7	6	7	6	6	7	5	7	7	6	7	7	6	6
6	6	5	6	7	6	5	6	6	7	6	6	6	7	6	6	7	6	5	5	4	5	6	6	6	5	6	6	7	6	5	6	6	7	6	7	6	6	6	7	6	7	7	7	6	6
5	4	5	6	5	6	7	6	5	6	6	4	6	5	5	6	4	6	6	6	6	6	6	7	7	6	6	7	4	5	2	3	4	4	4	5	6	6	6	6	7	6	7	7	6	6
7	7	6	7	7	6	7	6	7	7	7	6	7	7	7	6	6	7	6	7	6	7	6	7	7	6	7	7	7	7	6	5	6	7	6	7	7	7	7	7	6	7	7	6	7	6
5	6	6	6	6	6	5	6	6	6	7	7	7	7	7	7	7	7	7	7	7	7	6	6	7	7	6	7	6	7	6	7	6	7	6	7	6	7	6	7	7	6	7	6	7	6
7	6	6	7	6	5	6	7	6	7	6	7	6	7	7	6	7	6	7	6	6	7	6	7	7	7	5	7	6	7	5	7	7	7	7	2	3	3	3	3	6	7	6	7	6	7
7	7	7	7	7	7	7	7	7	7	7	7	7	7	7	7	7	7	6	5	6	5	4	6	5	5	4	5	6	5	5	5	5	5	6	4	4	5	5	6	6	6	6	7	7	7
6	7	7	6	6	7	7	7	6	5	6	7	5	6	5	7	7	6	6	5	6	6	6	6	6	6	6	6	7	6	6	6	6	6	6	6	7	6	6	6	7	7	6	6	6	7
6	6	5	5	6	7	7	7	7	7	6	7	6	6	7	5	6	6	6	7	7	6	7	7	6	6	6	7	7	7	7	6	6	6	6	7	6	7	7	6	6	6	7	6	7	7
7	7	6	6	7	7	7	6	7	6	7	6	7	6	7	7	6	7	7	6	7	6	7	7	6	6	7	6	6	7	6	6	6	7	7	6	6	7	7	5	7	5	7	6	7	7
7	6	7	6	7	6	7	6	6	6	7	7	6	7	6	7	6	7	7	6	6	7	6	7	6	6	7	6	7	6	7	6	7	6	7	6	7	6	7	6	6	7	6	7	6	7
7	6	7	7	6	7	7	5	5	5	6	7	7	7	6	7	7	6	6	7	6	6	6	7	7	7	7	6	6	6	7	7	6	6	7	7	7	7	6	6	6	6	7	6	7	7
7	7	7	7	7	7	7	7	7	7	7	7	7	7	7	7	7	7	7	7	6	6	6	6	6	2	2	3	3	3	7	7	7	6	6	7	7	7	7	7	6	6	6	7	7	7
5	4	5	5	4	5	5	6	6	7	5	6	6	6	5	5	7	6	5	6	5	6	6	6	5	5	6	6	7	5	6	6	7	6	5	6	7	6	7	6	6	7	6	6	7	7
7	6	6	7	7	6	6	7	6	7	7	7	7	6	6	7	7	7	7	6	7	6	6	6	7	7	7	7	6	7	6	6	7	7	7	7	7	7	7	7	6	6	7	6	7	7
7	7	7	7	6	6	5	6	7	6	5	5	6	6	5	4	4	3	4	5	6	6	6	6	6	6	7	6	6	5	7	6	6	7	5	6	6	6	7	6	6	6	7	7	6	6
7	6	6	6	6	6	6	6	7	6	6	6	6	6	7	5	7	5	6	5	5	6	6	7	6	6	6	6	6	6	7	7	7	6	7	6	7	6	6	6	7	7	6	6	6	6
6	5	5	7	7	7	7	7	7	7	6	5	5	5	6	5	5	6	6	6	6	6	6	6	7	6	6	6	6	6	6	6	6	6	6	6	6	6	6	6	6	6	6	7	7	6
6	6	7	6	6	6	6	6	6	6	5	6	6	6	6	6	6	5	6	6	6	6	6	6	6	6	6	5	6	6	6	7	7	6	6	6	6	7	7	6	6	6	7	7	6	6
7	7	5	5	7	7	6	5	7	4	7	5	7	5	6	4	7	5	5	7	4	4	5	5	6	7	7	7	7	4	7	7	7	6	7	7	7	6	7	7	6	7	6	6	7	6
6	5	5	6	5	4	4	5	5	4	5	5	6	6	4	5	5	7	6	6	6	7	6	6	7	6	7	6	5	6	7	6	5	6	6	6	6	7	6	5	7	6	6	7	6	6
6	7	6	6	6	6	6	5	7	6	5	6	6	6	6	6	6	6	6	6	6	6	6	6	6	6	6	6	6	6	6	6	5	6	6	6	6	6	6	6	6	6	7	7	6	6
6	6	6	6	6	6	6	6	6	6	6	6	6	6	6	6	6	6	6	6	7	6	6	6	6	7	6	6	6	6	6	6	6	6	6	6	6	6	6	6	7	6	6	7	6	6
6	6	6	7	6	6	6	6	7	6	6	6	6	6	7	7	6	6	6	6	7	6	6	6	6	7	6	6	6	6	6	6	6	6	6	6	6	7	6	6	6	7	6	7	6	6
5	5	5	6	5	6	6	5	6	5	5	6	5	5	5	6	5	6	6	6	5	5	5	5	6	6	6	6	6	6	5	5	5	5	5	6	5	5	6	6	6	6	6	7	7	6
6	7	7	7	7	7	7	6	6	6	6	7	7	7	7	7	7	6	7	6	7	7	6	7	7	6	6	7	7	6	6	6	7	7	6	7	6	6	7	7	6	7	6	6	7	6
5	5	6	5	6	7	7	6	7	7	5	5	7	6	5	6	7	5	7	6	5	7	6	5	4	5	5	6	5	6	5	5	6	6	5	5	6	5	6	5	7	6	6	6	7	6
5	7	7	6	6	7	6	5	7	7	6	6	5	6	7	6	7	7	6	6	7	5	6	5	6	6	6	7	7	6	6	6	5	6	6	6	6	7	6	7	6	6	7	6	7	6
6	6	6	6	6	6	7	6	6	6	7	6	6	6	6	7	6	7	6	7	7	6	7	7	6	6	7	7	7	7	7	7	7	7	7	6	6	6	6	6	6	7	7	6	6	6
7	6	6	7	6	6	7	7	7	7	6	6	7	6	7	6	7	6	7	7	7	7	7	6	6	6	6	6	7	7	6	7	6	7	6	7	7	7	6	6	6	6	7	6	7	6
7	7	6	7	6	6	7	6	6	6	6	6	7	7	6	7	7	6	7	7	6	6	6	7	6	6	6	6	6	6	6	5	6	6	5	6	6	6	6	6	7	6	7	6	6	6
7	7	7	7	7	7	7	7	7	7	7	7	7	7	7	7	7	7	7	7	7	7	7	7	7	7	7	7	7	7	7	7	7	7	7	7	7	5	7	5	6	7	6	6	7	6
6	6	6	7	7	7	6	7	6	6	6	7	6	7	6	7	6	7	6	6	6	6	7	7	7	7	7	7	7	6	3	3	3	7	3	6	6	7	7	7	7	6	6	7	6	6
3	4	7	7	6	7	4	7	7	6	4	5	6	6	3	4	5	4	4	4	5	5	5	5	5	5	5	5	7	6	6	5	5	5	5	5	7	5	4	5	6	7	6	6	7	5
6	6	7	7	4	5	5	5	5	6	6	6	5	6	5	4	5	5	6	6	6	6	6	6	5	7	7	5	6	4	6	7	6	7	6	5	6	6	5	6	6	7	6	6	7	5
7	7	7	6	5	6	5	7	7	7	7	7	5	6	6	5	4	6	5	5	5	3	7	7	7	7	7	7	7	7	7	4	4	4	4	4	7	6	7	4	6	6	6	7	7	5
7	7	6	6	6	6	6	6	6	6	6	5	6	6	6	6	7	6	6	6	6	6	6	6	6	6	7	6	6	7	6	7	6	6	6	6	7	6	6	6	6	6	6	7	6	7
7	6	6	7	6	6	6	7	6	7	6	6	7	6	6	6	6	7	6	7	7	7	6	7	7	7	7	6	6	7	7	7	6	6	6	7	6	7	6	6	6	7	6	6	6	7
6	6	6	6	6	6	5	7	7	7	7	5	6	6	6	6	6	6	6	7	6	6	6	7	7	6	6	6	6	6	6	7	6	7	7	7	7	7	6	7	6	6	6	7	6	7
6	6	6	5	7	5	6	6	7	5	6	6	5	7	6	6	6	7	6	6	6	6	5	6	6	6	7	6	5	6	7	6	6	5	6	7	6	6	7	6	6	7	6	6	6	7
7	7	7	6	6	7	7	7	5	6	7	7	6	7	6	7	6	6	7	6	6	6	7	6	6	7	6	7	6	7	6	7	6	6	7	7	7	6	6	7	6	6	6	6	7	7
6	6	7	7	6	7	7	7	7	6	6	6	7	6	6	6	7	6	6	7	6	7	6	6	7	6	6	7	6	7	6	7	6	6	6	7	6	7	6	7	6	6	6	7	6	7
6	6	7	7	7	7	7	7	7	7	7	7	7	7	6	7	5	7	5	7	7	5	7	7	4	7	7	7	7	7	5	4	4	7	7	7	7	7	7	7	7	4	7	6	7	7
6	5	6	6	6	5	6	7	6	7	5	6	6	7	7	6	6	7	6	6	6	5	5	5	6	6	7	6	6	6	6	5	5	5	5	5	6	6	6	6	6	6	6	6	7	7
7	7	7	7	7	7	7	7	7	7	7	7	7	7	7	7	7	7	7	5	6	6	5	7	7	6	7	7	7	5	5	5	6	6	6	6	7	7	7	7	7	6	6	6	6	7
7	7	7	7	7	7	7	7	7	7	7	7	7	7	7	7	7	7	7	7	7	7	7	7	7	6	6	5	6	5	6	6	6	6	6	7	6	6	6	6	6	6	6	6	7	7
5	6	6	6	5	6	6	5	6	7	7	6	6	6	6	7	7	6	6	7	6	7	7	7	7	6	6	6	6	7	6	7	6	6	6	6	7	6	6	6	6	6	6	6	7	7
2	2	3	2	3	7	7	7	7	7	7	7	7	7	7	7	7	3	3	7	4	7	7	7	6	6	6	6	5	6	5	5	7	7	4	5	4	4	4	4	7	7	7	7	3	7
5	7	7	7	7	7	6	7	6	7	6	6	7	6	6	3	4	4	4	4	6	5	5	6	6	6	6	6	6	6	6	6	6	6	6	6	6	6	6	7	6	6	6	6	7	6
1	1	1	1	5	5	5	6	5	5	5	5	5	6	6	6	6	6	7	7	6	6	6	6	6	6	6	6	5	5	5	5	5	5	5	5	6	6	6	6	6	6	6	6	7	7
6	7	6	6	6	6	5	6	5	6	5	5	6	6	7	6	5	6	6	5	5	6	5	5	6	6	5	6	6	6	5	6	6	5	5	5	6	5	6	6	6	6	6	7	6	6
6	6	7	6	6	6	4	5	5	5	5	6	5	6	6	5	6	5	7	6	6	6	6	5	6	6	5	6	5	6	7	6	5	6	6	6	7	6	6	5	6	6	6	7	6	6
7	7	7	7	7	7	5	5	5	7	7	6	6	5	6	6	6	6	6	6	5	6	7	7	5	7	7	5	7	6	7	5	6	7	6	7	6	6	6	6	7	7	6	5	6	6
7	7	7	7	7	7	7	7	6	7	6	7	6	7	5	6	7	5	7	5	6	7	5	7	5	7	6	5	7	7	7	6	7	7	6	7	6	7	5	7	6	7	5	6	7	6
7	5	7	7	6	7	6	7	6	7	5	7	7	5	7	5	7	5	7	6	5	7	7	7	7	7	6	6	7	6	7	6	5	5	6	6	6	6	4	6	6	7	6	5	7	6
7	6	6	6	6	6	6	6	6	6	6	6	6	7	6	6	6	6	6	6	6	6	6	7	6	6	6	6	6	6	6	6	6	6	6	6	6	6	6	6	6	6	7	6	6	6
7	6	6	6	6	6	6	6	6	6	6	6	6	6	6	6	6	6	6	6	6	6	6	6	6	6	6	6	6	6	6	6	6	6	6	6	6	6	6	6	6	6	7	6	6	6
6	6	6	6	6	6	6	6	6	6	6	6	6	6	6	6	6	6	6	6	6	6	6	7	6	6	7	7	6	6	6	6	6	6	6	6	6	6	6	7	6	6	6	6	7	6
7	6	6	6	6	6	6	6	6	6	6	6	6	6	6	6	7	6	6	6	6	6	6	6	6	6	6	6	6	6	6	6	6	6	6	6	6	6	6	6	6	6	6	6	7	6
6	6	6	6	7	7	6	6	6	6	6	6	6	7	7	6	6	7	6	6	7	6	5	6	6	6	6	6	6	7	6	7	6	6	6	6	6	5	6	6	7	6	6	6	6	6
6	6	7	6	7	5	6	7	7	6	7	5	7	6	6	7	6	6	6	7	7	7	7	6	5	6	6	6	5	5	5	5	6	7	7	6	6	7	7	6	6	7	5	6	7	6
7	7	6	7	6	6	6	5	7	6	7	6	6	6	7	6	7	6	7	6	6	6	5	7	7	5	6	6	7	7	6	6	6	7	7	7	6	7	6	7	6	6	6	6	7	6
7	7	7	7	7	7	7	7	7	7	7	7	7	6	6	7	7	6	6	7	6	7	6	7	6	6	7	6	7	6	6	7	7	6	6	7	6	7	6	7	6	6	6	7	6	6
7	6	7	7	6	7	6	6	7	6	5	5	5	5	6	3	3	4	6	6	6	5	4	4	4	6	5	6	6	6	7	7	7	6	6	6	6	6	5	6	5	6	6	7	7	5
6	4	5	6	4	6	5	4	5	5	5	5	4	6	5	5	5	4	5	5	7	7	7	7	7	5	5	7	5	4	6	6	6	6	6	5	6	6	6	7	6	6	6	7	6	5
6	6	7	6	7	6	6	5	7	5	6	6	5	7	5	6	5	6	5	7	5	6	4	6	4	7	5	6	7	5	5	6	7	5	6	5	6	5	4	5	7	6	6	5	7	5
5	6	6	7	7	7	7	6	7	6	6	6	5	6	6	2	2	2	2	2	5	5	5	5	5	5	5	5	5	4	5	5	5	6	6	4	5	5	5	5	6	6	6	6	6	6
6	5	5	5	5	5	4	4	3	3	4	4	4	5	4	5	5	4	3	7	5	4	4	5	5	6	5	4	4	4	4	3	4	4	2	7	7	7	7	6	6	6	6	6	6	7
7	7	7	7	7	7	5	7	7	5	6	6	6	6	6	6	6	6	6	6	6	6	6	6	6	6	6	6	6	6	6	6	6	6	6	6	6	6	6	6	6	6	6	6	6	7
6	6	7	7	5	6	7	7	6	6	5	5	6	7	6	5	6	5	6	7	7	6	6	6	6	6	6	7	5	5	6	6	7	6	6	6	6	7	6	6	7	6	6	5	6	7
5	6	7	7	6	7	6	7	7	7	7	7	7	7	7	7	5	6	6	6	5	7	7	7	7	7	7	7	5	7	7	7	7	7	6	6	6	6	6	6	5	5	6	7	7	7
7	7	7	6	6	7	7	7	6	7	7	6	6	7	6	6	6	7	7	6	7	7	7	6	6	7	6	5	6	7	6	7	6	6	7	7	6	6	7	6	6	6	6	6	6	7
6	6	6	7	7	7	6	7	6	7	3	3	3	5	2	3	3	3	3	3	5	5	5	6	6	6	6	6	6	6	6	6	6	6	6	6	6	6	6	7	6	6	6	6	6	6
5	7	6	5	4	7	7	7	6	7	7	6	7	6	7	6	7	7	7	5	6	7	7	7	7	7	6	7	6	6	7	7	7	7	7	7	7	7	6	7	6	6	6	5	7	7
7	7	7	5	5	4	6	6	7	6	6	7	7	7	7	7	7	7	7	7	6	5	5	5	6	6	5	6	6	5	6	7	6	5	6	7	6	5	6	6	6	5	6	6	7	7
7	7	7	7	7	7	7	5	7	6	6	6	5	5	5	4	4	4	4	4	5	5	5	5	5	6	6	6	6	6	6	6	6	7	6	6	6	6	6	6	6	6	6	6	6	6
7	7	7	7	6	7	6	7	7	6	6	6	6	6	6	4	4	4	4	5	4	5	5	5	5	5	5	6	5	5	5	5	5	5	5	5	5	6	6	6	6	6	6	6	6	6
7	5	7	7	5	5	5	5	4	5	4	4	4	4	4	4	4	4	3	6	4	6	6	6	6	6	6	6	6	6	6	4	5	5	3	5	6	6	6	6	6	6	6	6	6	6
6	7	7	7	6	7	6	7	7	6	6	6	5	5	5	4	4	4	4	6	6	5	6	6	6	6	6	6	6	4	3	2	2	6	6	6	5	5	6	6	6	6	6	6	6	6
4	4	3	4	4	3	4	4	4	4	3	3	3	3	4	4	3	3	4	4	2	7	7	6	6	6	6	6	6	6	6	6	6	5	6	6	6	6	6	6	6	6	6	6	6	6
5	6	6	6	6	6	5	4	6	6	6	6	6	6	6	4	4	4	4	6	5	5	5	5	4	5	4	4	5	4	5	5	5	5	5	4	6	5	5	5	6	6	6	6	6	6
6	6	6	7	4	5	5	4	5	5	5	5	5	5	5	3	4	3	6	7	6	6	6	7	6	6	6	6	6	5	5	5	5	6	4	5	6	6	6	6	6	6	6	6	6	6
4	4	4	4	4	4	4	4	4	4	4	5	4	4	4	4	4	4	4	4	4	6	6	6	6	6	6	6	6	6	6	6	6	6	6	6	6	6	6	6	6	6	6	6	6	6
7	5	6	5	6	6	7	6	6	6	7	5	6	6	5	2	6	6	2	6	7	4	7	7	4	7	6	5	6	7	7	5	7	6	6	7	7	7	6	7	7	6	6	5	6	6
6	6	6	6	7	7	6	6	6	2	6	5	3	5	2	5	6	2	6	5	5	2	6	1	6	2	6	7	6	6	5	7	5	6	5	6	6	6	6	6	6	6	6	6	6	6
7	6	7	7	7	7	7	5	7	5	7	7	7	7	7	4	4	4	7	7	7	7	7	7	7	6	6	7	5	5	6	6	6	6	5	6	6	6	6	6	6	6	6	6	6	6
7	4	7	7	4	7	7	4	4	4	7	7	7	7	7	4	7	4	3	7	7	7	7	7	7	7	7	7	7	7	7	5	7	7	7	4	6	6	6	6	6	6	6	6	6	6
7	4	5	6	4	4	6	6	6	6	4	5	5	5	6	5	4	5	5	5	5	6	6	4	4	5	5	5	5	5	5	5	5	4	5	5	6	6	6	5	7	6	5	6	6	6
7	6	6	6	6	7	7	7	7	7	5	5	5	5	5	5	5	5	5	6	5	5	5	5	5	6	5	6	5	6	5	6	6	6	6	6	6	6	6	6	6	6	6	6	6	6
6	4	5	5	6	6	6	4	5	5	5	6	6	5	5	5	5	5	5	5	6	6	6	6	6	6	6	6	6	6	6	6	6	6	6	6	6	6	6	6	6	6	6	6	6	6
7	7	7	7	7	7	4	5	7	7	7	7	7	6	6	7	7	6	2	7	7	7	7	7	7	2	3	3	2	3	4	4	2	6	2	7	7	7	7	7	6	6	6	6	6	6
5	5	5	5	5	7	5	5	5	7	5	5	5	5	5	5	5	5	5	5	5	5	6	6	6	6	6	6	6	6	6	6	6	6	6	6	6	6	6	6	6	6	6	6	6	6
6	6	6	6	6	6	6	6	6	6	6	6	5	6	6	6	6	6	5	5	5	5	5	5	6	5	5	5	5	5	5	5	5	5	5	5	5	5	5	5	6	6	6	6	6	6
5	7	7	7	7	7	7	5	5	5	5	4	4	6	6	6	6	6	6	6	6	6	6	6	6	6	6	6	6	5	6	6	5	4	6	4	6	6	6	6	6	6	6	6	6	6
6	6	6	5	6	6	6	5	4	6	4	5	6	5	6	6	4	6	6	6	5	6	5	6	5	5	6	5	5	6	5	6	6	6	5	6	6	5	6	6	6	6	6	6	6	6
6	4	6	4	4	4	4	5	5	6	6	6	6	6	6	5	5	5	5	5	6	6	6	6	6	5	5	5	6	6	4	4	4	4	3	5	6	6	6	6	6	6	6	6	6	6
7	6	7	7	6	6	6	6	6	6	6	6	6	6	6	6	6	6	6	6	6	6	7	6	7	6	6	6	6	6	7	6	6	7	6	6	6	6	6	6	6	6	6	6	6	6
7	7	7	7	7	7	7	7	6	7	6	7	7	6	5	5	6	7	6	6	6	6	6	7	6	7	7	7	6	6	6	5	6	6	6	7	7	6	6	5	7	5	6	6	6	6
4	5	7	7	5	7	5	5	7	6	6	6	6	7	6	6	6	4	5	7	5	5	5	5	4	5	5	4	4	5	4	5	5	5	5	5	5	5	5	5	6	6	6	6	6	6
5	6	6	6	6	6	6	6	7	7	7	6	6	6	6	6	5	5	6	6	6	6	6	6	6	6	5	6	6	5	6	5	5	5	6	6	6	6	6	6	6	6	6	6	6	6
7	7	7	7	7	7	7	7	7	7	7	7	7	7	7	5	6	7	6	6	6	6	6	5	5	5	5	5	5	5	5	5	5	5	5	6	6	6	6	6	6	6	6	6	6	6
6	6	7	7	7	7	7	7	7	7	5	6	6	6	6	6	6	6	6	6	6	6	6	6	6	6	6	6	6	6	6	6	6	6	6	6	6	6	6	6	6	6	6	6	6	6
5	5	6	6	5	6	6	5	6	5	6	6	6	6	6	6	5	5	5	5	5	5	5	6	6	5	6	6	6	5	3	3	2	2	2	5	6	6	6	5	6	6	6	6	6	6
7	6	7	7	6	6	6	6	6	6	6	6	6	6	6	6	6	6	6	6	6	6	6	6	6	6	6	6	6	6	6	6	6	4	4	6	6	6	6	6	6	6	6	6	6	6
7	6	6	7	6	6	6	6	6	6	6	6	6	6	6	6	6	6	6	6	6	6	6	6	6	6	6	6	6	6	6	6	6	6	6	6	6	6	6	6	6	6	6	6	6	6
7	7	7	5	6	6	6	6	6	6	6	6	6	6	6	6	6	6	6	6	6	6	6	6	6	6	6	6	6	6	6	6	6	6	6	6	6	6	6	6	6	6	6	6	6	6
7	6	6	6	6	6	6	6	6	6	6	6	6	6	6	6	6	6	6	6	6	6	6	6	6	6	6	6	6	6	6	6	6	6	6	6	6	6	5	5	6	6	6	6	6	6
7	6	6	7	6	7	6	6	6	6	6	6	6	6	6	6	6	6	6	6	6	6	6	6	6	6	6	6	6	6	6	6	6	6	6	6	6	6	6	6	6	6	6	6	6	6
7	7	7	6	7	7	7	7	6	6	6	6	6	6	6	6	7	6	6	6	6	6	6	6	6	6	6	6	6	6	6	6	6	6	6	6	6	6	6	6	6	6	6	6	6	6
7	5	5	6	6	6	6	4	7	6	6	6	6	6	6	6	5	6	6	6	6	6	6	7	5	6	6	6	7	6	6	6	7	6	6	6	6	6	6	6	6	6	6	6	6	6
6	6	6	7	6	7	6	6	6	6	6	6	6	6	6	6	6	6	6	6	6	6	6	7	6	6	6	6	6	6	6	6	6	6	6	6	6	6	6	6	6	6	6	6	6	6
7	7	7	7	7	7	7	7	7	7	7	7	7	7	7	7	6	6	6	6	6	6	6	6	6	6	6	6	6	6	6	6	6	6	6	6	6	6	6	6	6	6	6	6	6	6
7	6	6	6	6	6	6	6	6	6	6	6	6	6	6	6	6	6	6	6	6	6	6	6	6	6	6	6	6	6	6	6	6	6	6	6	6	6	6	6	6	6	6	6	6	6
7	6	6	6	6	6	6	6	6	6	6	6	6	6	6	6	6	6	6	6	6	6	6	6	6	6	6	6	6	6	6	6	6	6	6	6	6	6	6	6	6	6	6	6	6	6
7	6	6	6	6	6	6	6	6	6	6	6	6	6	6	6	6	6	6	6	6	6	6	6	6	6	6	6	6	6	6	6	6	6	6	6	6	6	6	6	6	6	6	6	6	6
6	6	7	6	6	6	6	6	7	6	6	6	6	7	6	6	6	6	6	6	6	6	6	6	6	6	6	6	6	6	5	6	6	6	7	6	6	6	6	6	6	6	6	6	6	6
6	6	6	6	6	6	6	6	6	6	6	5	5	6	6	6	6	6	6	6	6	6	6	6	6	6	6	6	6	6	6	6	6	6	6	6	6	6	6	6	6	6	6	6	6	6
6	6	6	6	6	6	5	6	6	6	6	6	6	6	6	6	6	6	6	6	6	6	6	6	6	6	6	6	6	6	6	6	6	6	6	6	6	6	6	6	6	6	6	6	6	6
6	6	6	6	6	6	6	6	6	6	6	6	6	6	6	6	6	6	6	6	6	6	6	6	6	6	6	6	6	6	6	6	6	6	6	6	6	6	6	6	6	6	6	6	6	6
6	6	6	6	6	6	6	6	6	6	6	6	6	6	6	6	6	6	6	6	6	6	6	6	6	6	6	6	6	6	6	6	6	6	6	6	6	6	6	6	6	6	6	6	6	6
6	5	7	7	5	6	6	6	6	6	6	6	6	6	6	6	6	6	6	6	6	6	6	6	6	6	6	6	6	6	6	6	6	6	6	6	6	6	6	6	6	6	6	6	6	6
6	6	6	6	6	6	6	6	6	6	6	6	6	6	6	6	6	6	6	6	6	6	6	6	6	6	6	6	6	6	6	6	6	6	6	6	6	6	6	6	6	6	6	6	6	6
6	6	6	6	6	6	6	6	6	6	6	6	6	6	6	6	6	6	6	6	6	6	6	6	6	6	6	6	6	6	6	6	6	6	6	6	6	6	6	6	6	6	6	6	6	6
6	6	6	6	6	6	6	6	6	6	6	6	6	6	6	6	6	6	6	6	6	6	6	6	6	6	6	6	6	6	6	6	6	6	6	6	6	6	6	6	6	6	6	6	6	6
6	6	6	6	6	6	6	6	6	6	6	6	6	6	6	6	6	6	6	6	6	6	6	6	6	6	6	6	6	6	6	6	6	6	6	6	6	6	6	6	6	6	6	6	6	6
6	6	6	6	6	6	6	6	6	6	6	6	6	6	6	6	6	6	6	6	6	6	6	6	6	6	6	6	6	6	6	6	6	6	6	6	6	6	6	6	6	6	6	6	6	6
6	6	6	6	6	6	6	6	6	6	6	6	6	6	6	6	6	6	6	6	6	6	6	6	6	6	6	6	6	6	6	6	6	6	6	6	6	6	6	6	6	6	6	6	6	6
6	6	6	6	6	6	6	6	6	6	6	6	6	6	6	6	6	6	6	6	6	6	6	6	6	6	6	6	6	6	6	6	6	6	6	6	6	6	6	6	6	6	6	6	6	6
6	6	6	6	6	6	6	6	6	6	6	6	6	6	6	6	6	6	6	6	6	6	6	6	6	6	6	6	6	6	6	6	6	6	6	6	6	6	6	6	6	6	6	6	6	6
6	6	6	6	6	6	6	6	6	6	6	6	6	6	6	6	6	6	6	6	6	6	6	6	6	6	6	6	6	6	6	6	6	6	6	6	6	6	6	6	6	6	6	6	6	6
6	6	6	6	6	6	6	6	6	6	6	6	6	6	6	6	6	6	6	6	6	6	6	6	6	6	6	6	6	6	6	6	6	6	6	6	6	6	6	6	6	6	6	6	6	6
6	6	6	6	6	6	6	6	6	6	6	6	6	6	6	6	6	6	6	6	6	6	6	6	6	6	6	6	6	6	6	6	6	6	6	6	6	6	6	6	6	6	6	6	6	6
6	6	6	6	6	6	6	6	6	6	6	6	6	6	6	6	6	6	6	6	6	6	6	6	6	6	6	6	6	6	6	6	6	6	6	6	6	6	6	6	6	6	6	6	6	6
6	6	6	6	6	6	6	6	6	6	6	6	6	6	6	6	6	6	6	6	6	6	6	6	6	6	6	6	6	6	6	6	6	6	6	6	6	6	6	6	6	6	6	6	6	6
6	6	6	6	6	6	6	6	6	6	6	6	6	6	6	6	6	6	6	6	6	6	6	6	6	6	6	6	6	6	6	6	6	6	6	6	6	6	6	6	6	6	6	6	6	6
6	6	6	6	6	6	6	6	6	6	6	6	6	6	6	6	6	6	6	6	6	6	6	6	6	6	6	6	6	6	6	6	6	6	6	6	6	6	6	6	6	6	6	6	6	6
6	6	6	6	6	6	6	6	6	6	6	6	6	6	6	6	6	6	6	6	6	6	6	6	6	6	6	6	6	6	6	6	6	6	6	6	6	6	6	6	6	6	6	6	6	6
6	6	6	6	6	6	6	6	6	6	6	6	6	6	6	6	6	6	6	6	6	6	6	6	6	6	6	6	6	6	6	6	6	6	6	6	6	6	6	6	6	6	6	6	6	6
6	6	6	6	6	6	6	6	6	6	6	6	6	6	6	6	6	6	6	6	6	6	6	6	6	6	6	6	6	6	6	6	5	6	6	6	6	6	6	6	6	6	6	6	6	6
6	5	7	7	3	6	3	5	4	3	6	6	6	6	6	6	6	6	6	6	6	6	6	6	6	6	6	6	6	6	6	6	6	6	6	6	6	6	6	6	6	6	6	6	6	6
7	5	5	7	6	7	6	7	6	6	7	6	6	6	6	6	6	6	6	6	6	6	6	6	6	6	7	6	6	6	6	6	5	6	6	6	6	6	6	6	6	6	6	6	6	6
7	6	6	6	6	5	6	6	6	6	5	6	6	6	6	6	6	6	6	7	6	6	6	6	6	6	6	6	6	6	6	6	6	6	6	7	6	6	6	6	6	6	6	6	6	6
6	5	5	7	5	6	6	6	6	6	6	6	6	6	6	6	6	6	6	6	6	6	6	6	6	5	6	5	6	6	6	6	6	6	6	6	6	6	6	6	6	6	6	6	6	6
6	5	5	6	6	6	6	6	6	6	6	6	6	6	6	6	6	6	6	6	6	6	6	6	6	6	6	6	6	6	6	6	6	6	6	6	6	6	6	6	6	6	6	6	6	6
5	5	5	5	5	6	5	5	6	6	4	6	6	6	6	6	6	6	6	6	6	6	6	6	6	5	5	6	6	5	5	5	5	5	5	6	5	6	6	6	6	6	6	6	6	6
5	5	5	5	5	5	5	6	6	6	6	6	5	5	7	6	6	6	6	6	6	6	6	6	6	6	7	7	6	6	6	6	6	5	3	5	5	5	6	6	6	6	6	6	6	6
5	4	5	5	5	6	6	6	6	6	6	6	6	6	6	6	6	6	6	6	6	6	6	6	6	6	6	6	6	6	6	6	6	6	6	6	6	6	6	6	6	6	6	6	6	6
7	7	7	7	7	7	7	7	7	7	7	7	7	7	7	7	7	7	7	7	6	6	6	6	6	6	6	6	6	6	6	6	6	6	6	6	6	6	6	6	6	6	6	6	6	6
7	7	7	5	5	6	7	7	7	7	7	7	7	7	7	7	7	7	7	7	6	7	6	6	6	7	7	7	7	7	6	6	6	6	6	5	5	5	5	5	6	6	6	6	6	6
5	7	7	7	6	7	6	7	7	7	7	7	7	7	7	7	7	7	7	7	6	7	7	7	7	7	7	7	7	7	6	6	6	6	6	6	6	7	6	6	6	6	6	6	6	6
7	7	7	7	7	7	7	7	7	7	4	6	4	6	6	1	1	1	1	4	6	6	6	6	6	6	6	6	6	4	6	4	4	6	6	4	6	4	6	6	6	6	6	6	6	4
6	6	5	6	4	7	7	7	7	7	5	5	5	4	5	4	6	4	5	5	6	3	7	5	6	6	4	6	6	6	6	4	5	5	6	4	7	5	6	6	6	7	5	6	6	5
6	7	7	7	6	7	5	7	7	7	7	7	6	7	7	2	2	2	2	3	6	5	6	7	6	4	4	4	5	2	5	5	5	5	6	4	6	6	6	4	6	6	6	6	6	4
5	6	6	6	5	5	6	6	4	6	7	6	5	6	4	6	5	6	5	6	6	5	6	5	6	6	5	6	5	6	7	6	7	6	6	5	6	5	6	5	6	6	6	6	6	5
6	6	7	5	7	7	5	7	7	7	6	7	6	6	6	6	6	6	6	6	5	6	5	6	6	5	5	5	6	7	6	5	6	6	7	5	6	6	6	5	6	7	6	5	6	5
6	7	6	7	7	7	6	6	6	6	7	7	6	6	6	6	6	6	6	6	6	6	6	6	6	6	6	6	6	6	2	2	3	3	3	6	6	6	6	6	6	6	6	6	6	5
7	6	5	6	5	6	5	4	4	4	6	5	5	4	5	7	7	7	5	6	4	5	4	5	6	6	5	6	5	6	5	5	5	5	5	5	5	5	5	5	7	6	6	5	6	5
3	5	5	7	4	6	4	5	4	5	4	5	4	5	5	2	2	1	3	5	5	5	5	5	5	5	6	5	6	5	4	3	3	7	2	4	6	6	5	5	6	6	6	6	6	4
6	7	5	7	6	7	7	5	5	5	7	7	5	6	5	7	5	6	7	5	7	5	6	6	7	7	5	5	5	6	5	5	5	6	6	7	6	6	7	5	6	5	6	7	5	7
4	4	5	6	5	4	6	6	6	6	6	5	7	7	5	5	5	7	5	7	5	6	5	6	6	5	6	6	6	7	6	5	5	5	5	5	6	6	5	6	7	6	5	5	6	7
7	7	7	6	7	7	5	4	6	7	4	4	4	4	4	2	3	3	5	6	6	6	6	6	6	6	6	6	6	6	6	6	6	6	6	6	6	6	6	6	6	6	6	6	5	6
6	6	6	5	6	5	6	5	5	5	5	5	5	5	5	5	4	4	4	4	6	7	7	7	7	6	5	5	5	6	7	7	7	7	5	5	4	5	6	5	5	5	6	6	7	6
7	6	5	6	5	5	6	5	6	4	5	5	4	5	5	4	4	4	5	5	5	7	7	5	6	5	6	4	6	6	6	6	7	5	5	6	6	7	5	5	6	5	6	7	5	6
7	4	4	5	5	5	6	5	5	5	6	4	5	5	5	3	6	3	3	5	6	4	5	3	5	5	3	5	5	4	5	5	5	5	5	5	5	5	5	6	4	6	7	6	6	6
7	6	5	4	5	5	5	4	5	4	3	5	4	4	5	4	4	5	5	4	5	5	5	5	5	5	3	7	7	5	5	7	6	5	6	6	5	6	5	5	5	5	5	7	7	6
6	6	5	6	7	6	7	6	7	5	4	5	6	4	5	4	5	5	4	5	5	6	6	6	6	6	5	5	5	6	5	5	6	5	6	6	5	5	6	5	6	6	6	5	6	6
7	6	7	7	7	7	7	6	6	6	6	6	6	6	6	5	5	5	5	5	6	6	6	6	6	6	6	6	6	6	6	6	6	7	7	5	6	6	6	6	6	5	6	6	6	6
6	6	6	7	6	6	5	6	5	6	6	6	6	6	5	6	5	4	4	6	6	5	7	6	6	6	6	5	6	7	6	6	6	7	7	6	7	6	7	7	5	6	7	6	5	6
5	7	5	5	4	4	6	4	6	5	5	6	6	6	6	5	4	6	5	4	6	6	6	6	6	6	5	5	6	6	4	4	4	6	4	5	5	5	5	6	6	6	6	6	5	6
5	5	5	7	7	6	4	6	6	7	5	6	5	4	4	4	5	5	6	6	6	5	6	7	6	6	7	6	5	6	7	5	7	6	5	7	6	5	5	6	6	5	5	6	7	6
6	6	7	7	7	7	7	6	6	6	5	5	6	5	6	6	5	6	5	6	6	6	5	6	5	6	5	6	6	5	6	6	6	6	6	6	6	6	5	6	6	6	6	5	6	6
6	6	6	6	6	6	6	6	6	4	6	6	5	6	6	6	6	6	5	6	6	5	6	6	6	6	6	5	6	5	6	5	6	7	6	6	6	6	6	6	6	5	6	6	6	6
7	6	6	6	7	6	6	6	7	6	6	6	7	6	6	6	6	6	6	6	6	6	6	6	6	6	5	6	5	5	5	6	5	7	5	6	5	6	5	6	5	6	6	6	6	6
6	5	6	5	7	6	6	5	6	7	5	6	7	6	5	7	6	5	5	6	7	5	5	6	7	5	6	7	6	5	6	6	6	5	5	5	6	6	6	7	6	7	6	5	5	6
7	6	6	6	6	5	6	6	7	6	6	6	6	6	6	6	6	6	6	6	7	6	6	6	7	6	6	6	6	7	5	7	5	6	6	6	6	7	6	6	5	6	6	6	6	6
6	5	6	7	7	5	4	5	6	7	5	7	5	7	6	6	5	7	5	7	6	5	6	6	6	5	4	6	5	7	6	5	6	6	5	7	7	5	7	7	5	6	6	5	7	6
5	5	6	5	6	5	6	6	6	5	6	6	6	5	6	6	6	6	5	6	6	6	6	6	6	6	6	6	6	5	6	6	6	5	6	6	6	6	6	6	6	6	6	6	5	6
4	5	5	6	6	5	6	5	5	5	5	5	5	5	6	6	5	6	6	6	6	6	6	6	6	5	6	5	6	6	6	6	5	6	6	6	6	7	7	6	5	6	6	6	6	6
6	4	6	6	5	6	5	6	6	5	4	6	4	5	5	1	5	4	1	1	1	4	4	4	4	4	6	6	6	5	6	5	5	5	5	5	5	5	5	6	6	5	6	6	6	5
4	5	6	6	6	6	5	5	5	5	6	6	6	6	6	3	3	3	4	5	5	5	6	6	6	6	6	6	6	6	6	6	6	6	6	4	5	5	5	5	5	6	6	6	6	5
6	5	7	6	6	7	6	5	6	7	7	7	6	6	6	3	3	2	4	6	5	5	5	5	6	5	5	5	5	6	6	5	6	6	5	6	6	6	5	6	6	6	6	5	6	5
6	7	4	5	6	5	7	6	6	6	6	5	6	7	6	4	5	5	4	6	5	6	7	6	6	7	7	6	5	6	6	5	6	6	6	6	6	6	7	6	6	7	6	6	4	5
5	5	5	5	5	5	5	5	5	5	5	5	5	5	5	5	5	5	5	5	5	5	5	5	5	7	5	5	5	5	5	6	5	5	6	5	5	5	5	5	5	6	6	6	6	5
6	5	5	6	5	4	5	5	5	4	4	5	3	3	5	6	6	3	5	6	4	6	6	5	5	6	6	7	7	7	5	5	6	4	6	7	7	6	5	4	6	6	5	6	6	5
7	4	7	7	6	7	7	5	4	3	5	5	5	5	5	3	2	2	2	5	6	6	7	6	5	6	4	4	4	4	6	6	6	7	7	4	6	6	6	5	6	5	6	6	6	4
7	7	7	7	6	6	7	7	7	6	6	6	6	7	6	6	7	5	6	6	6	6	6	6	6	7	6	6	6	7	6	7	4	6	6	6	7	6	6	6	7	6	6	5	5	5
6	6	6	6	6	6	6	6	6	6	6	6	6	6	6	6	6	6	6	6	6	6	6	6	6	6	6	6	6	6	6	6	5	5	5	5	6	6	6	5	6	5	6	6	6	5
6	7	6	6	6	7	6	6	5	7	6	6	5	7	6	6	7	6	7	7	6	6	6	5	7	5	6	7	6	6	7	6	7	7	7	7	6	6	6	6	6	5	6	5	7	5
7	5	7	7	4	4	3	3	3	3	6	7	4	4	5	3	3	3	5	5	6	7	7	7	7	7	7	7	7	7	4	3	3	6	3	5	6	5	6	6	5	5	6	6	7	4
6	6	5	6	5	6	5	6	7	7	6	5	7	7	7	6	5	6	7	6	6	6	6	7	5	5	6	5	7	6	6	7	5	5	7	7	7	6	5	6	6	5	5	6	6	7
5	6	4	6	5	6	5	7	5	7	7	5	6	5	6	6	4	7	7	7	7	6	7	7	6	6	5	6	7	6	7	6	6	7	7	6	7	7	6	7	5	6	6	5	6	7
7	7	7	7	7	7	7	7	7	7	7	7	7	7	7	7	7	7	7	7	7	7	7	7	7	7	7	7	5	4	5	5	2	6	5	5	5	6	6	6	6	2	6	7	7	7
7	6	7	7	5	7	5	6	6	6	5	5	6	7	5	4	4	4	3	5	6	6	6	6	6	6	6	6	5	4	5	5	5	6	6	6	6	6	6	5	6	5	6	6	5	6
6	6	6	6	6	6	6	6	6	6	6	5	4	4	4	4	4	4	4	4	5	3	5	5	5	5	5	5	5	5	5	4	4	5	3	5	5	5	5	5	5	5	6	6	6	6
5	6	6	6	7	5	7	6	6	6	5	7	6	4	7	5	7	1	6	3	6	3	7	2	7	7	3	6	3	6	3	5	5	3	6	6	6	7	6	6	6	6	4	6	6	6
7	3	7	6	3	3	5	3	5	5	5	6	5	6	6	4	4	4	5	5	6	6	6	7	6	6	6	6	6	5	3	3	4	5	4	5	6	6	6	5	6	6	6	5	5	6
7	6	7	6	7	6	7	5	5	4	6	6	5	5	6	5	5	6	5	6	5	4	6	6	5	6	5	6	5	5	4	4	4	4	4	5	5	6	5	6	6	5	6	6	5	6
7	7	7	7	6	6	6	5	5	5	5	5	5	5	5	6	6	6	5	6	6	6	5	6	6	6	6	6	6	7	6	5	6	7	6	7	7	6	6	6	5	5	6	6	6	6
5	6	6	5	6	5	6	5	6	5	6	5	6	5	6	5	6	5	6	5	5	6	5	6	5	5	6	5	6	5	6	5	6	5	6	5	5	6	5	6	6	5	6	6	5	6
7	7	5	5	6	6	5	5	5	5	5	6	6	5	5	6	6	6	5	5	6	6	6	7	6	6	7	6	6	6	6	6	6	6	6	6	6	6	6	6	5	6	5	6	6	6
4	6	6	7	4	7	5	6	5	5	5	5	5	5	5	2	2	1	1	3	5	4	5	4	5	4	5	5	4	5	4	5	5	5	3	5	5	5	5	6	6	6	6	6	4	5
6	6	3	6	7	3	6	2	6	3	6	6	3	6	4	7	7	5	3	6	3	6	5	7	6	7	7	6	7	6	7	6	3	7	6	2	7	3	7	6	7	3	6	6	6	6
6	5	5	5	5	6	5	5	5	6	6	6	5	5	7	6	6	6	5	5	6	7	7	5	6	6	7	6	5	6	6	5	6	5	6	6	5	5	6	5	5	6	6	6	5	6
6	6	6	6	6	6	6	6	6	6	6	6	6	6	6	6	6	6	6	6	6	6	6	6	6	6	5	6	6	5	6	6	6	6	6	6	5	6	6	6	6	5	6	6	5	6
4	3	6	2	2	2	3	2	2	2	5	6	5	6	5	5	5	5	5	6	6	6	3	3	6	6	6	6	3	6	4	5	3	6	4	5	5	3	6	4	6	6	6	6	4	6
6	6	7	5	5	6	4	4	5	5	6	7	5	6	6	3	2	1	4	5	5	5	6	5	6	4	6	4	6	6	6	7	6	7	5	6	6	6	6	6	6	6	6	5	5	5
5	5	6	6	5	6	5	6	6	5	7	5	6	6	6	6	6	5	6	7	6	6	7	7	7	6	7	6	6	7	2	2	2	6	3	5	6	7	7	6	6	6	6	5	5	6
5	4	5	6	4	5	6	5	5	6	5	6	5	7	7	6	5	6	7	6	7	6	6	6	7	6	7	6	7	7	6	6	7	6	7	7	6	6	7	7	7	6	6	4	5	6
6	7	7	7	6	7	4	4	4	4	6	5	5	5	6	5	4	4	4	4	5	5	5	5	5	4	7	7	7	6	7	5	7	6	6	6	6	4	5	5	5	6	6	6	5	5
7	6	7	7	6	6	7	6	6	6	5	5	5	6	6	4	4	4	4	5	6	6	7	6	6	6	6	6	6	5	4	4	4	5	5	4	6	6	5	6	6	5	5	6	6	5
5	5	7	6	4	5	4	4	5	5	5	7	5	7	5	4	3	2	3	7	5	3	7	5	7	5	5	6	5	4	7	7	7	7	5	5	6	6	7	7	6	4	7	4	7	5
6	6	7	5	6	7	6	7	5	6	6	7	6	6	7	5	3	3	3	6	6	6	7	6	7	6	7	6	6	7	6	7	6	7	3	6	6	6	6	6	6	5	6	5	6	5
7	7	7	7	7	7	7	7	7	7	7	7	7	7	5	5	4	5	3	6	7	3	6	6	6	7	6	6	6	4	5	5	5	7	7	7	7	7	6	6	6	5	6	5	6	5
7	7	7	7	5	6	7	5	5	5	6	6	6	7	7	5	5	5	5	6	6	6	6	7	7	6	6	6	6	6	5	5	5	5	5	5	5	6	6	6	6	5	6	5	6	5
6	6	5	6	6	6	5	6	6	6	5	4	5	4	5	5	4	5	5	6	6	6	5	7	4	7	5	7	6	6	5	6	6	5	5	6	5	7	6	6	5	6	6	5	6	5
5	4	3	7	4	4	5	5	5	4	5	4	5	4	3	2	4	5	6	7	3	4	4	3	4	4	5	6	7	7	6	5	4	3	3	3	4	4	5	5	6	7	6	5	4	5
6	6	6	4	6	5	5	6	5	5	6	6	5	5	6	5	6	6	5	5	5	6	5	6	6	5	5	5	6	5	6	6	6	5	6	6	5	6	6	5	6	6	5	6	5	5
6	5	6	5	4	6	4	4	5	5	5	6	5	5	6	5	6	5	5	6	6	6	5	5	6	6	5	5	6	6	6	6	6	6	5	5	6	5	6	6	5	6	5	6	6	5
7	7	7	7	7	7	7	7	6	6	6	6	6	6	6	6	6	6	6	6	6	6	6	6	6	6	6	6	6	6	6	6	6	6	6	6	6	6	6	6	6	5	6	5	6	5
6	5	6	5	6	6	6	5	6	5	6	5	6	5	6	5	6	6	5	6	6	5	6	5	6	5	6	6	5	6	5	5	6	5	5	6	5	6	5	6	6	6	5	5	6	5
6	4	5	6	5	6	5	6	5	6	5	6	5	6	5	6	5	6	5	6	6	5	6	5	6	6	5	6	5	6	5	6	5	6	5	6	6	6	5	6	6	5	6	5	6	5
6	4	5	4	6	5	5	6	5	6	6	7	6	5	7	6	7	5	6	7	6	7	7	6	6	7	6	7	6	6	7	6	7	6	7	6	7	7	5	6	5	5	6	6	6	5
7	7	7	7	7	7	7	7	7	7	5	7	7	7	7	7	7	7	7	7	4	4	4	5	7	5	5	5	4	5	5	5	6	6	6	6	6	6	6	6	5	6	6	5	6	5
7	6	5	7	5	7	5	5	4	5	4	5	6	7	4	3	4	4	5	7	6	6	7	7	7	6	5	5	4	4	7	7	7	7	7	5	6	5	6	6	6	6	6	5	5	4
7	7	7	7	7	7	7	7	7	7	7	7	7	7	7	3	3	2	3	6	6	2	5	6	6	6	4	6	6	6	5	6	6	6	6	5	6	6	4	6	6	5	6	4	6	6
6	4	4	7	4	6	2	4	5	5	5	5	5	5	5	5	4	2	2	5	5	5	5	6	6	7	6	5	5	5	5	5	5	5	5	5	5	5	6	6	6	5	5	5	6	6
5	6	7	6	4	5	5	4	5	6	5	5	6	5	5	5	4	3	5	3	5	5	4	6	5	5	5	6	5	5	7	6	6	5	7	6	6	5	5	5	6	5	5	5	6	6
5	6	6	7	7	7	7	6	6	7	7	7	6	5	5	5	5	5	5	5	5	5	6	5	5	5	5	6	6	6	5	6	6	6	5	5	6	6	5	5	5	5	5	6	6	6
7	6	5	6	7	6	5	6	5	6	5	6	5	6	6	5	6	5	6	5	6	5	6	5	6	6	5	6	5	6	6	5	6	5	6	5	6	5	6	5	5	6	5	6	5	6
7	6	6	6	7	5	6	5	4	4	5	6	4	6	4	7	5	6	4	5	6	4	6	4	5	7	5	6	5	7	4	5	6	5	4	5	4	7	5	6	7	5	5	4	6	6
7	7	7	7	5	7	7	6	6	6	7	5	7	7	7	1	1	2	1	4	5	7	7	7	7	6	7	7	7	4	7	4	4	7	7	4	7	7	7	7	6	6	6	4	5	5
7	7	7	7	7	7	7	7	7	7	7	7	7	7	7	6	6	5	6	5	5	5	5	6	6	6	6	6	5	6	6	6	6	5	5	6	6	5	5	5	6	6	5	5	5	6
6	5	6	6	5	5	6	5	4	6	5	6	4	6	5	6	5	4	6	6	5	5	6	5	5	4	6	6	5	6	5	6	5	5	6	5	6	6	4	6	5	6	6	4	6	6
7	6	6	6	6	7	6	6	7	6	5	6	4	5	7	6	5	6	5	6	5	5	6	5	5	6	5	6	6	5	6	5	5	6	6	5	6	5	6	5	6	5	5	6	5	6
6	5	6	5	6	4	6	5	6	4	6	5	6	5	6	5	6	5	6	5	6	5	6	5	6	6	5	6	5	6	5	6	5	6	5	6	5	6	5	6	5	6	5	6	5	6
5	5	5	5	6	5	6	5	6	5	6	5	6	5	6	5	6	5	6	5	5	6	5	6	5	5	6	5	6	5	6	5	6	5	6	5	6	5	6	5	5	6	5	6	5	6
6	5	6	5	6	6	6	6	6	6	6	6	5	5	5	2	2	2	2	2	5	5	5	5	5	5	5	6	5	5	5	5	5	5	5	5	5	5	6	5	6	6	5	5	5	5
6	6	5	6	5	6	5	6	5	6	5	6	5	6	5	6	5	6	5	6	6	5	6	5	6	6	5	6	5	6	5	6	5	6	5	6	5	6	5	6	5	6	5	6	5	6
6	6	6	6	6	6	5	6	5	6	5	5	5	5	5	6	6	6	6	5	5	5	6	6	6	6	6	6	6	5	6	6	4	3	4	5	5	6	6	6	5	5	5	6	6	6
5	5	6	6	6	6	6	6	5	6	5	6	5	6	5	6	5	6	6	6	6	6	6	6	6	6	5	6	5	6	5	6	5	6	5	6	5	6	5	6	5	6	5	6	5	6
7	6	6	6	6	7	6	6	7	7	7	6	6	6	6	5	6	6	7	7	7	7	7	7	7	7	7	6	7	6	7	6	7	7	7	7	5	5	5	5	5	5	5	6	6	6
6	5	6	5	6	4	6	5	6	5	6	5	6	5	6	6	5	6	5	7	6	5	6	4	6	6	5	6	5	6	5	6	5	6	5	6	5	6	5	6	5	6	5	6	5	6
5	6	6	5	6	5	6	6	7	7	6	6	5	6	6	5	7	6	5	7	7	5	7	6	5	7	6	6	7	6	5	5	5	6	5	5	6	5	5	6	5	6	6	5	5	6
6	5	5	4	5	6	5	6	6	6	5	5	4	5	5	5	7	5	6	7	5	5	6	5	6	6	5	7	5	5	6	6	6	5	6	6	5	5	6	6	5	6	5	6	5	6
5	5	6	6	6	6	5	6	7	6	7	6	6	6	6	6	6	6	6	6	6	6	6	6	6	6	5	5	5	6	2	2	2	4	4	6	6	6	5	5	6	5	5	5	6	6
6	5	7	6	4	4	4	5	4	4	5	5	5	6	6	3	3	3	3	4	5	5	6	6	5	4	4	4	5	5	5	5	6	6	5	5	5	5	5	5	5	6	5	6	5	5
7	7	7	7	7	7	3	7	7	7	3	4	4	3	5	2	6	3	4	5	4	3	3	5	5	5	4	6	6	4	6	7	7	7	7	4	6	6	6	5	4	6	6	5	6	5
6	5	5	6	5	5	6	5	4	6	4	4	4	4	4	3	3	3	3	5	5	5	6	6	6	4	4	5	4	6	6	4	5	5	5	6	5	5	6	5	6	5	5	5	6	5
7	7	7	7	7	7	7	7	7	7	5	5	5	6	6	5	5	4	5	5	6	5	6	5	5	5	4	7	5	5	6	5	5	6	5	4	5	5	6	5	6	6	5	5	5	5
6	4	7	7	3	5	2	4	7	3	5	2	5	3	5	3	6	3	5	5	3	3	6	2	5	4	3	3	3	4	4	4	4	4	4	5	5	5	4	4	6	6	4	6	5	5
5	6	4	6	6	3	6	5	7	5	4	5	6	4	6	4	5	5	3	5	5	5	5	5	6	6	5	5	5	5	5	5	5	5	6	5	5	5	5	5	5	6	5	6	5	5
4	7	7	7	5	7	4	5	7	7	4	4	4	4	5	1	1	1	1	4	4	4	7	4	4	6	6	4	4	4	7	7	7	7	5	4	4	4	4	4	5	5	5	5	7	4
6	4	4	3	5	4	4	3	6	5	4	4	3	3	5	4	3	4	6	4	6	4	3	5	6	7	5	4	4	3	3	3	5	4	4	4	5	4	5	5	5	7	6	5	4	5
6	7	7	7	5	7	6	6	6	6	5	5	5	5	5	5	5	5	5	5	6	5	5	6	5	5	5	6	5	6	5	7	7	7	6	6	6	6	6	6	5	6	5	5	6	5
6	6	7	6	6	5	4	5	6	4	6	4	6	4	5	6	4	5	5	5	4	5	6	5	5	6	6	6	5	5	4	6	6	6	5	5	6	5	6	5	5	6	5	7	4	5
5	5	7	6	6	6	5	5	6	5	5	6	6	5	6	4	5	5	5	6	5	5	5	5	5	5	5	5	5	5	5	5	5	5	5	5	5	5	6	5	5	5	5	6	6	5
4	5	4	5	4	5	4	5	4	5	4	4	4	5	4	5	4	5	4	5	5	6	6	5	5	5	6	5	5	6	5	6	5	6	5	5	6	5	6	5	5	5	6	5	6	5
5	5	5	4	6	6	6	6	6	6	5	5	5	4	4	5	4	6	4	6	6	6	4	6	4	6	4	4	4	6	6	4	6	5	4	5	5	5	5	5	4	6	5	6	6	5
7	7	7	7	5	7	6	6	7	5	5	5	6	6	6	5	6	6	6	6	6	6	6	6	5	6	6	5	5	5	4	4	4	6	4	4	5	5	5	5	6	6	5	5	5	5
5	5	5	6	6	6	6	6	6	6	5	4	4	4	4	6	5	5	6	5	5	5	5	6	5	6	5	5	6	6	5	6	5	5	6	5	6	5	6	6	6	5	6	5	5	5
7	7	7	7	6	6	6	6	6	6	6	6	6	6	7	7	6	5	6	6	5	6	5	6	7	7	7	5	6	5	7	5	7	7	6	7	5	5	6	5	6	5	6	5	5	5
5	6	5	6	5	6	5	6	5	6	5	6	5	6	5	6	5	5	6	5	6	5	5	6	5	5	6	5	6	5	6	5	5	6	5	6	5	5	6	6	5	6	5	6	5	5
5	6	6	7	6	7	3	3	6	7	4	3	5	6	6	6	6	6	6	5	6	6	6	6	6	6	6	6	6	5	5	6	6	5	5	6	5	6	6	5	6	5	5	6	5	5
5	6	4	6	5	6	5	5	5	6	6	5	5	5	4	6	5	6	5	6	5	6	5	6	5	6	5	5	6	6	5	5	5	6	6	5	5	6	5	6	6	5	5	5	6	5
5	6	6	5	5	6	6	6	5	6	6	5	4	5	6	7	7	6	5	5	6	5	7	6	5	5	6	6	6	5	7	6	6	5	7	6	5	6	7	5	5	5	6	6	5	5
7	6	7	7	7	7	3	7	7	7	5	5	4	4	4	4	4	3	3	5	4	4	4	7	7	6	6	6	6	6	7	6	7	7	7	4	6	4	5	4	5	5	5	6	6	4
5	6	6	6	7	5	6	5	6	6	5	5	6	5	6	4	3	3	3	4	4	5	6	6	6	6	6	4	6	4	5	5	6	6	4	4	4	4	4	5	5	5	5	6	6	4
7	7	7	7	6	6	6	5	5	6	6	5	6	5	6	5	5	6	4	6	5	6	5	6	6	6	5	6	5	6	5	6	5	6	5	5	6	5	6	5	6	5	5	6	5	4
6	7	6	7	4	6	3	5	3	5	4	4	5	3	5	3	6	4	4	5	4	5	4	3	5	4	3	5	5	5	5	5	5	6	5	6	5	6	5	6	5	6	5	6	4	6
7	6	4	5	6	5	4	6	6	4	6	5	6	4	6	5	6	6	4	6	5	6	5	7	4	4	5	6	5	6	5	6	5	6	5	5	6	5	5	6	5	5	5	6	5	6
5	6	5	6	6	6	6	6	6	5	5	5	5	5	5	5	5	6	6	6	6	5	6	5	5	5	5	5	5	5	5	5	5	5	6	4	4	4	5	5	5	5	5	5	6	6
7	7	7	7	7	7	7	7	6	6	6	6	6	7	6	6	6	6	6	6	5	6	5	6	6	5	4	4	4	5	4	4	4	4	4	4	5	5	5	5	5	5	5	6	5	6
7	7	5	5	5	5	6	4	6	5	5	6	5	6	5	6	5	6	6	5	6	5	5	5	6	5	5	5	6	5	6	5	5	5	5	5	5	5	6	5	6	5	5	5	5	6
2	2	6	5	3	4	7	6	5	6	6	6	3	5	5	5	3	5	5	5	5	5	4	2	5	5	5	4	6	4	5	5	4	6	4	5	4	5	6	4	5	6	5	5	5	6
5	6	6	6	4	7	6	5	6	5	5	5	5	6	5	5	5	6	6	6	5	5	6	4	4	5	5	4	5	5	5	5	5	7	6	5	5	5	5	5	6	4	6	5	5	6
5	5	6	5	6	6	6	6	7	6	5	6	6	5	5	6	6	6	5	5	6	5	6	5	6	4	5	4	6	6	5	4	6	5	5	5	6	5	4	6	5	6	5	5	5	6
6	5	7	7	4	4	4	4	5	5	5	4	5	6	4	3	2	2	2	6	5	5	6	5	5	6	6	5	5	6	7	7	7	6	6	4	5	5	6	5	5	5	5	6	5	5
5	6	6	6	5	6	5	4	4	4	6	5	6	5	6	4	5	3	2	5	5	6	6	6	6	5	4	5	5	5	6	6	6	6	6	5	6	5	6	6	5	5	5	5	6	5
6	5	5	6	6	6	5	5	6	6	5	5	5	5	5	4	4	4	4	4	5	5	5	5	5	5	5	5	5	5	5	6	6	6	6	4	5	4	5	5	6	5	5	5	5	5
7	5	4	3	3	4	5	6	2	2	4	3	4	5	3	4	5	5	3	3	3	3	4	5	5	4	1	2	4	5	7	6	5	4	3	2	3	4	5	5	4	5	5	7	5	5
5	5	5	3	5	4	4	4	4	3	4	4	4	5	4	5	2	4	5	4	5	4	5	4	5	6	4	5	4	5	2	1	1	2	6	2	6	2	5	2	6	4	5	6	5	5
5	3	5	5	4	4	4	4	4	4	4	4	4	4	4	4	4	4	3	5	4	4	5	5	3	3	3	6	5	6	5	5	6	5	6	5	5	6	5	5	6	5	4	6	5	5
6	5	4	5	4	6	4	5	6	5	6	5	4	5	4	5	4	6	4	5	6	5	6	5	6	5	5	6	4	4	6	4	4	7	7	4	5	6	5	5	4	5	6	6	5	5
3	5	4	4	5	5	5	3	6	4	4	5	4	5	4	4	5	4	5	5	5	4	5	4	5	5	4	5	4	4	4	5	5	6	5	5	5	5	5	5	6	5	6	5	4	5
7	6	5	5	5	6	5	6	6	6	5	5	5	5	5	5	5	5	5	5	4	5	4	5	5	5	5	5	6	5	5	6	5	5	5	5	5	6	6	5	5	5	5	5	6	5
5	5	5	5	5	5	5	5	5	5	5	5	5	5	5	5	5	5	5	5	5	5	5	5	5	5	5	5	5	5	5	5	5	5	5	5	5	5	5	5	6	5	5	5	5	5
5	6	4	5	5	4	4	6	5	5	5	5	5	5	5	5	5	5	5	5	5	5	4	5	4	5	5	5	4	5	5	5	5	5	5	5	5	5	5	5	5	5	5	5	6	5
6	5	5	5	5	5	5	5	5	5	5	5	5	5	5	5	5	5	5	6	5	5	5	5	5	5	5	5	5	6	5	6	6	5	6	5	5	5	5	5	5	5	6	5	5	5
6	6	5	4	6	6	5	5	6	5	5	5	6	5	5	5	5	5	5	5	3	4	4	5	4	6	6	3	6	6	6	3	6	5	3	6	5	6	6	4	5	6	4	5	6	5
7	6	4	5	6	5	7	7	5	6	5	6	5	5	5	6	5	5	6	5	6	5	5	6	5	5	6	6	5	5	5	6	5	6	6	6	6	6	6	5	5	5	6	5	5	5
5	5	5	5	5	5	6	5	6	5	5	5	5	5	5	5	5	6	5	6	4	6	5	5	5	5	6	5	5	5	5	6	5	5	5	6	4	5	5	5	5	5	5	6	5	5
5	4	4	5	5	7	6	6	6	5	5	5	5	5	5	5	5	5	5	5	4	4	4	4	4	5	5	5	5	5	5	6	6	6	6	6	6	6	6	5	5	5	6	4	6	5
7	3	7	7	7	7	7	5	4	5	6	6	6	6	6	3	3	3	2	4	5	5	6	6	6	7	7	7	7	7	5	7	7	7	7	5	6	6	6	6	6	5	5	5	5	4
5	7	7	7	7	7	7	7	7	7	5	5	5	5	5	4	4	4	4	5	4	4	4	4	4	4	4	4	5	5	5	4	3	7	7	4	5	4	5	4	5	5	5	5	6	4
7	7	7	7	7	7	7	7	7	7	5	5	5	5	5	5	5	5	5	5	5	5	5	5	5	5	5	4	4	5	5	5	5	5	5	5	5	5	5	5	5	6	5	5	5	4
7	7	7	7	7	7	7	7	7	7	7	7	7	7	7	6	5	5	5	7	5	5	5	5	5	5	5	5	5	4	7	7	7	7	4	4	5	5	5	5	5	6	5	5	5	4
5	4	4	4	5	4	3	5	5	3	5	5	4	5	4	5	4	5	5	5	5	5	5	5	5	5	5	5	5	5	5	5	5	5	5	5	5	5	5	5	5	5	5	5	6	4
6	7	7	7	5	5	6	6	6	6	7	7	7	5	6	4	4	4	5	5	6	5	4	5	5	5	6	4	6	4	6	6	5	6	6	6	6	5	6	6	6	4	5	4	6	6
7	7	7	7	7	7	7	7	7	7	7	7	7	5	5	1	1	1	1	4	3	4	4	4	3	5	4	5	5	5	3	5	5	5	5	4	5	5	5	4	5	5	5	5	5	5
5	4	6	6	5	4	6	5	5	6	5	5	6	4	6	4	5	5	4	6	5	6	6	4	6	6	5	5	6	4	5	6	5	6	5	5	6	4	6	6	5	6	4	5	5	6
4	7	7	7	7	7	7	7	7	7	4	4	4	4	4	3	1	1	1	4	4	4	6	4	6	5	5	5	5	5	5	5	5	5	5	5	5	5	5	5	5	5	5	5	5	5
5	5	6	3	5	6	4	6	4	5	5	5	5	4	6	5	6	4	6	4	4	5	5	4	6	5	5	4	5	5	6	5	5	5	6	4	6	5	6	4	5	5	4	6	5	6
7	7	5	3	5	6	4	5	5	6	4	5	5	5	5	6	5	7	4	6	5	5	5	7	5	7	5	4	5	5	5	5	5	7	5	5	4	5	5	6	5	5	5	5	5	6
7	7	7	7	7	7	7	7	4	7	4	4	4	4	4	2	2	3	3	4	5	5	5	5	5	5	5	5	5	5	5	5	5	5	5	5	5	5	5	5	5	5	5	5	5	5
5	4	7	7	6	7	6	5	5	5	5	5	5	5	5	4	2	2	2	2	4	4	5	7	6	4	5	5	4	5	5	4	4	6	5	6	6	5	5	5	5	5	5	5	5	5
5	5	5	5	5	5	5	5	5	5	4	4	3	3	4	2	2	2	2	5	3	3	5	5	5	5	5	5	5	5	5	5	5	5	5	5	5	5	5	5	5	5	5	5	5	5
5	5	5	5	4	6	4	6	4	6	6	6	4	6	4	6	6	6	6	6	6	5	6	6	6	6	6	5	6	5	6	6	6	5	6	6	6	5	6	6	5	6	5	5	4	6
6	6	6	7	6	5	4	6	7	7	5	6	6	6	7	3	3	2	3	6	4	6	5	5	5	6	5	5	6	6	5	5	5	6	4	4	4	4	4	5	5	5	5	5	5	5
6	6	7	7	5	7	5	4	4	3	5	5	5	5	5	3	3	3	4	5	5	5	5	5	5	5	5	4	5	5	6	6	6	6	6	6	5	5	5	5	5	5	5	5	5	5
7	6	7	7	6	6	5	6	6	5	6	6	5	5	4	3	4	3	4	5	4	4	6	6	7	4	6	4	5	5	4	4	4	5	4	4	6	5	5	5	5	5	5	5	5	5
6	6	7	7	6	7	7	6	3	6	5	4	5	4	4	3	3	4	4	5	5	5	5	5	5	5	5	5	5	5	5	5	5	5	5	5	5	5	5	5	5	5	5	5	5	5
6	6	6	6	4	6	6	4	5	5	5	5	6	5	6	3	3	4	4	4	5	5	5	6	5	4	5	5	4	5	5	5	4	5	5	4	5	5	5	6	5	5	5	5	5	5
7	7	7	7	5	7	7	7	6	7	4	4	4	4	4	4	4	4	4	4	4	4	4	4	4	4	4	4	7	5	5	6	5	5	5	5	5	5	5	5	5	5	5	5	5	5
6	7	7	7	6	7	6	7	7	7	7	7	7	6	6	4	4	4	4	4	5	5	6	6	6	4	4	5	4	4	5	5	5	5	5	5	5	5	5	5	5	5	5	5	5	5
7	7	6	5	4	6	4	5	6	5	4	4	5	5	4	4	3	3	3	5	6	6	6	6	6	7	6	6	6	5	5	5	5	7	5	5	7	7	6	6	5	5	5	5	5	5
7	7	7	7	5	6	7	7	7	7	7	7	7	7	7	4	4	4	4	5	4	4	6	6	6	4	4	5	3	5	5	4	5	7	7	4	4	4	4	4	5	5	5	5	5	5
5	6	6	7	6	6	6	5	5	4	4	4	4	5	4	4	4	4	4	4	5	5	5	5	5	5	5	5	5	5	5	5	5	4	4	4	4	5	5	5	5	5	5	5	5	5
6	6	6	6	6	6	6	6	4	4	5	5	5	5	5	4	4	4	4	4	5	5	5	5	5	5	5	5	5	5	5	6	6	6	5	4	5	5	5	5	5	5	5	5	5	5
5	7	7	7	7	7	7	6	6	5	6	5	5	5	5	4	4	4	5	4	4	4	4	5	6	5	5	5	5	5	6	7	6	7	6	5	5	5	5	5	5	5	5	5	5	5
5	6	6	7	7	7	7	7	7	5	5	5	5	5	5	4	4	4	4	4	5	5	5	5	5	5	5	5	5	5	5	5	5	5	5	5	5	5	5	5	5	5	5	5	5	5
6	6	6	7	6	6	6	5	6	5	5	5	5	5	5	4	4	4	4	4	5	4	5	5	5	5	5	4	5	5	4	4	4	4	4	4	5	5	5	5	5	5	5	5	5	5
6	7	7	7	6	6	5	5	5	6	5	5	5	5	5	4	4	4	4	5	5	5	5	6	6	6	6	6	6	6	4	5	5	5	5	5	5	5	5	5	5	5	5	5	5	5
5	5	6	7	5	5	4	6	6	5	4	4	4	4	4	4	4	4	4	4	4	4	4	4	4	5	5	5	5	5	5	5	5	6	4	4	5	4	4	4	5	5	5	5	5	5
6	5	6	7	5	5	6	6	5	5	5	5	5	5	5	4	4	4	4	4	5	6	5	5	5	5	5	5	5	5	5	5	5	5	5	5	5	5	5	5	5	5	5	5	5	5
5	5	7	7	6	6	7	4	5	4	4	4	4	6	4	1	1	1	1	1	4	5	5	5	5	3	3	4	4	4	7	7	7	7	7	4	5	5	5	5	5	5	5	5	5	4
7	5	5	5	6	7	4	7	7	7	4	4	4	4	4	4	4	4	4	4	5	5	5	5	5	5	5	5	5	5	5	5	5	7	5	5	5	5	5	5	5	5	5	5	5	5
7	6	7	7	7	7	7	5	5	5	5	5	5	5	5	5	5	5	4	4	5	5	5	6	5	5	5	5	5	5	6	6	7	7	7	4	4	6	6	6	5	5	5	5	5	5
6	6	7	7	6	7	6	6	6	6	6	6	6	6	6	4	4	4	4	5	4	5	5	5	5	5	5	5	5	5	5	5	5	6	6	4	6	4	6	4	5	5	5	5	5	5
6	5	5	6	6	5	5	4	5	5	5	4	5	5	5	3	4	4	5	5	6	6	5	5	5	5	5	3	3	3	5	4	5	5	5	4	5	5	5	5	5	5	5	5	5	5
5	5	6	6	5	5	5	5	5	5	6	6	6	6	6	6	5	3	2	3	3	5	5	5	5	5	5	5	5	5	5	5	5	5	5	5	5	5	5	5	5	5	5	5	5	5
5	5	4	3	5	4	3	3	3	3	3	3	3	4	4	5	5	3	3	3	5	4	5	4	5	5	5	5	5	5	6	5	5	5	5	5	5	5	5	5	5	5	5	5	5	5
5	5	4	4	3	5	3	4	4	4	4	4	4	4	3	4	3	3	5	3	4	4	5	5	5	5	4	5	5	5	4	4	4	6	5	5	5	5	5	5	5	5	5	5	5	5
6	7	7	7	6	7	6	7	7	7	6	6	6	6	6	5	5	5	4	5	6	6	6	6	6	5	6	6	5	5	6	6	6	6	7	5	5	5	5	5	5	5	5	5	5	5
7	6	6	7	5	6	5	5	6	6	6	6	6	6	6	5	4	4	4	6	4	4	5	5	5	5	5	5	5	5	6	6	5	7	6	5	5	5	5	5	5	5	5	5	5	5
6	5	5	5	5	5	5	5	5	5	5	5	6	4	6	4	5	4	4	4	3	5	5	5	6	5	5	5	5	5	5	5	5	5	5	5	5	5	5	5	5	5	5	5	5	5
6	7	7	7	6	7	6	6	6	6	5	5	5	5	5	5	5	5	5	5	4	5	6	6	6	5	5	5	5	5	5	6	5	5	4	4	4	4	5	5	5	5	5	5	5	5
4	5	4	3	4	5	4	3	3	4	5	4	3	5	4	3	3	5	4	5	3	4	5	5	4	4	3	5	4	3	5	3	4	5	4	5	4	5	5	5	5	5	5	5	5	5
7	7	7	7	5	6	7	7	7	4	5	5	5	5	5	5	5	5	5	5	5	5	5	5	5	5	5	5	5	5	5	5	5	5	5	5	5	5	5	5	5	5	5	5	5	5
5	7	7	7	4	7	7	5	3	4	5	5	5	7	6	4	5	4	4	5	6	6	7	7	7	7	7	7	7	5	2	3	4	4	3	5	6	6	6	6	5	5	5	5	5	5
7	7	7	7	7	7	7	7	7	4	5	5	5	5	5	5	5	5	5	5	7	7	7	7	7	7	7	7	7	7	1	1	1	1	1	4	4	4	4	4	5	5	5	5	5	5
6	6	3	4	4	6	6	3	5	5	5	3	5	5	5	3	5	4	5	5	5	4	4	4	5	3	5	5	4	5	5	5	5	4	5	3	3	5	5	5	5	5	5	5	5	5
5	5	5	5	5	5	4	4	4	4	4	4	4	4	4	4	4	4	5	5	5	5	5	5	6	6	6	6	6	6	6	6	6	6	6	6	6	6	6	6	5	6	5	4	5	5
4	6	6	6	6	6	6	6	6	5	6	6	6	6	5	4	4	5	5	5	5	5	5	5	5	5	5	5	5	5	5	5	5	5	5	5	5	5	5	5	5	5	5	5	5	5
5	7	7	6	7	7	7	7	5	7	5	5	5	5	5	5	5	5	5	5	5	5	5	5	5	5	5	5	5	5	5	5	5	5	5	5	5	5	5	5	5	5	5	5	5	5
6	6	6	6	6	6	6	6	5	6	5	5	5	5	5	5	5	5	5	5	5	5	5	5	5	5	5	4	5	4	5	5	5	5	5	4	4	5	5	5	5	5	5	5	5	5
6	5	4	6	5	5	5	5	4	5	5	5	5	5	5	4	4	5	5	5	4	5	4	4	5	5	6	6	4	5	4	4	4	5	5	4	4	5	4	4	5	5	5	5	5	5
6	6	6	6	6	6	5	5	5	5	5	5	5	5	5	5	5	5	5	5	5	5	5	5	5	5	5	5	5	5	5	5	5	6	6	6	5	5	5	5	5	5	5	5	5	5
4	4	7	7	5	5	5	4	4	4	3	3	3	3	3	1	1	1	1	4	2	6	5	6	6	6	6	6	4	4	4	5	5	6	6	4	5	4	4	4	5	5	5	5	5	4
6	5	7	7	5	6	6	5	5	5	5	5	5	5	5	5	5	5	5	5	5	5	5	5	5	5	5	5	5	5	5	5	5	5	5	5	5	5	5	5	5	5	5	5	5	5
6	6	6	7	7	6	6	5	6	5	5	5	5	5	5	5	5	5	5	6	5	5	5	5	5	5	5	5	5	5	5	5	5	5	4	5	5	4	5	5	5	5	5	5	5	5
6	6	6	6	6	6	6	6	6	6	4	5	5	5	5	5	5	5	5	5	5	5	5	5	5	5	5	5	5	5	5	5	5	5	5	5	5	5	5	5	5	5	5	5	5	5
6	6	6	6	6	6	6	6	6	6	5	5	5	5	5	5	5	5	5	5	5	5	5	5	5	5	5	5	5	5	5	5	5	5	5	5	5	5	5	5	5	5	5	5	5	5
7	4	7	7	5	7	7	5	7	6	5	5	5	5	5	5	5	5	5	5	5	5	5	5	5	5	5	5	5	5	5	5	5	6	5	5	5	5	5	5	5	5	5	5	5	5
7	7	7	4	3	3	3	2	4	2	5	5	5	5	5	5	5	5	5	5	5	5	5	5	5	5	5	5	5	5	5	5	5	5	4	5	5	5	5	5	5	5	5	5	5	5
4	5	5	5	5	5	5	4	4	4	5	5	5	5	5	5	5	4	5	4	5	5	5	5	5	5	4	5	4	5	5	5	5	5	5	4	6	5	6	5	5	4	6	5	5	5
6	6	6	6	6	6	6	6	6	5	5	5	5	5	5	5	5	5	5	5	4	5	4	5	5	5	5	6	5	5	5	5	5	5	5	5	5	5	5	5	5	5	5	5	5	5
5	5	6	5	5	5	5	5	4	5	4	4	5	5	5	4	5	5	5	5	5	5	5	5	5	5	5	5	5	5	4	5	5	5	5	5	5	5	5	5	5	5	5	5	5	5
4	5	5	4	3	5	5	4	5	5	5	6	4	5	4	4	4	4	5	5	5	4	5	5	5	5	5	4	4	4	4	4	4	4	5	5	4	5	5	4	6	4	5	5	5	5
5	5	5	7	7	6	7	5	5	5	5	5	6	6	6	4	5	5	5	6	5	5	5	6	5	5	5	5	5	5	5	5	5	5	5	5	5	5	5	5	5	5	5	5	5	5
6	6	6	5	5	5	5	5	5	5	5	5	5	5	5	5	5	5	5	5	5	5	5	5	5	5	5	5	5	5	5	5	5	5	5	5	5	5	5	5	5	5	5	5	5	5
6	5	5	5	5	5	5	5	5	5	5	5	5	5	5	4	5	5	5	5	4	4	5	5	5	5	5	5	5	5	5	5	5	5	5	5	5	5	5	5	5	5	5	5	5	5
4	4	4	6	5	4	6	4	5	4	4	4	4	4	5	5	5	5	4	5	5	5	5	5	5	4	3	4	6	5	4	5	5	5	4	5	4	5	4	5	5	5	5	5	5	5
5	7	7	7	7	5	6	5	6	5	6	5	6	4	6	5	5	6	5	6	6	5	6	6	4	5	6	5	6	5	4	5	5	5	4	5	5	4	6	5	5	5	4	6	5	5
5	5	5	5	5	5	5	5	5	5	5	5	5	5	5	5	5	5	4	5	5	5	5	5	5	5	5	5	5	5	5	5	5	5	5	5	5	5	5	5	5	5	5	5	5	5
5	6	6	5	5	5	5	5	5	5	5	5	5	5	5	5	5	5	5	5	5	5	5	5	5	5	5	6	6	6	5	6	6	6	6	5	5	5	5	5	5	5	5	5	5	5
5	7	5	5	5	5	5	5	5	5	5	5	5	5	5	5	5	5	5	5	5	5	5	5	5	5	5	5	5	5	5	5	5	5	5	5	5	5	5	5	5	5	5	5	5	5
6	6	6	6	6	6	6	6	6	6	6	6	6	5	5	5	5	5	6	5	5	5	5	5	5	4	5	6	5	5	6	6	5	5	5	5	5	5	5	5	5	5	5	5	5	5
4	5	5	3	6	3	6	4	6	5	4	5	4	6	4	6	4	5	4	5	6	4	5	6	5	4	6	4	6	4	6	4	6	4	6	4	6	4	6	5	6	4	5	4	6	5
6	7	7	6	6	6	6	7	6	6	4	6	6	5	5	5	6	6	5	5	5	5	5	5	4	4	5	5	4	4	5	5	4	4	5	5	5	5	5	5	5	5	5	5	5	5
5	5	6	6	4	4	5	5	5	5	4	5	5	5	5	5	5	5	5	5	5	5	5	5	5	5	5	5	5	5	5	5	5	5	5	5	5	5	5	5	5	5	5	5	5	5
5	7	7	6	4	6	5	4	5	5	4	5	5	5	5	5	5	5	5	6	5	5	5	5	5	5	5	5	5	5	6	5	5	5	5	5	6	5	6	5	5	5	5	5	5	5
5	5	5	5	5	5	5	5	5	5	5	5	5	5	5	5	5	5	5	5	5	5	5	5	5	5	5	5	4	5	4	4	5	7	5	3	5	5	5	5	5	5	5	5	5	5
5	4	5	7	5	5	5	5	5	5	6	6	5	5	5	5	5	5	5	5	5	5	5	6	6	6	5	6	6	5	6	6	6	7	5	5	5	5	6	5	5	5	5	5	5	5
5	5	5	6	5	5	5	5	5	5	5	5	5	5	5	5	5	5	5	5	5	5	5	5	5	5	5	5	5	5	5	5	5	5	5	5	5	5	5	5	5	5	5	5	5	5
6	5	5	5	5	5	5	5	5	5	5	5	5	5	5	5	5	5	5	5	5	5	5	5	5	5	5	5	5	5	5	5	5	5	5	5	5	5	5	5	5	5	5	5	5	5
4	6	5	6	5	6	6	5	5	5	5	5	5	5	5	5	5	5	5	5	5	5	5	5	5	5	5	5	5	5	5	5	5	7	4	5	5	5	5	5	5	5	5	5	5	5
6	5	5	5	5	5	5	5	5	4	5	5	5	5	5	5	5	5	5	5	5	4	5	5	4	5	5	4	5	5	5	5	5	5	5	5	5	5	5	5	6	4	5	4	6	5
5	4	6	4	5	4	6	4	6	4	6	5	6	4	6	4	6	4	6	4	4	6	4	6	4	5	5	5	5	5	5	5	5	5	5	5	5	5	5	5	5	5	5	5	5	5
5	5	5	5	5	5	5	5	5	5	5	5	5	5	5	5	5	5	5	5	5	5	5	5	5	5	5	5	5	6	6	6	6	5	5	5	5	5	5	5	5	5	5	5	5	5
4	4	4	4	4	4	4	4	4	4	5	5	5	5	4	5	4	5	4	5	4	5	6	5	4	5	5	5	5	5	5	5	5	5	5	5	4	4	6	5	5	5	5	5	5	5
5	5	5	5	5	5	5	5	5	5	5	5	5	5	5	5	5	5	5	5	5	5	5	5	5	5	5	5	5	4	5	5	5	5	5	5	5	5	5	5	5	5	5	5	5	5
5	5	5	5	4	4	5	5	5	4	4	4	4	4	4	5	5	5	5	5	4	4	4	4	5	4	4	4	4	4	4	5	5	5	5	5	5	5	5	5	5	5	5	5	5	5
5	5	5	5	5	6	5	5	5	5	5	5	5	5	5	5	5	5	5	5	6	5	5	5	5	5	5	5	5	5	5	5	5	5	5	5	5	5	5	5	5	5	5	5	5	5
2	2	6	2	6	2	2	7	2	2	6	2	2	6	2	6	6	3	2	6	6	6	2	6	6	3	2	2	6	7	2	7	2	6	1	7	1	6	6	5	5	5	5	5	5	5
5	5	5	5	5	6	6	3	3	4	4	5	5	5	5	5	5	5	6	5	5	5	5	5	5	4	4	4	4	4	5	5	4	4	5	5	4	4	5	5	5	5	5	5	5	5
5	5	5	5	5	5	5	5	5	5	5	5	5	5	5	5	5	5	5	5	5	5	5	5	5	5	5	5	5	5	5	5	5	5	5	5	5	5	5	5	5	5	5	5	5	5
5	5	5	5	5	5	5	5	5	5	5	5	5	5	5	5	5	5	5	5	5	5	5	5	5	5	5	5	5	5	5	5	5	5	5	5	5	5	5	5	5	5	5	5	5	5
5	5	5	5	5	5	5	5	5	5	5	5	5	5	5	5	5	5	5	5	5	5	5	5	5	5	5	5	5	5	5	5	5	5	5	5	5	5	5	5	5	5	5	5	5	5
5	5	5	5	5	5	5	5	5	5	5	5	5	5	5	5	5	5	5	5	5	5	5	5	5	5	5	5	5	5	5	5	5	5	5	5	5	5	5	5	5	5	5	5	5	5
5	5	5	5	5	5	5	5	5	5	5	5	5	5	5	5	5	5	5	5	5	5	5	5	5	5	5	5	5	5	5	5	5	5	5	5	5	5	5	5	5	5	5	5	5	5
5	5	5	5	5	5	5	5	5	5	5	5	5	5	5	5	5	5	5	5	5	5	5	5	5	5	5	5	5	5	5	5	5	5	5	5	5	5	5	5	5	5	5	5	5	5
5	5	5	5	5	5	5	5	5	5	5	5	5	5	5	5	5	5	5	5	5	5	5	5	5	5	5	5	5	5	5	5	5	5	5	5	5	5	5	5	5	5	5	5	5	5
5	5	5	5	5	5	5	5	5	5	5	5	5	5	5	5	5	5	5	5	5	5	5	5	5	5	5	5	5	5	5	5	5	5	5	5	5	5	5	5	5	5	5	5	5	5
5	5	5	5	5	5	5	5	5	5	5	5	5	5	5	5	5	5	5	5	5	5	5	5	5	5	5	5	5	5	5	5	5	5	5	5	5	5	5	5	5	5	5	5	5	5
5	5	5	5	5	5	5	5	5	5	5	5	5	5	5	5	5	5	5	5	5	5	5	5	5	5	5	5	5	5	5	5	5	5	5	5	5	5	5	5	5	5	5	5	5	5
5	5	5	5	5	5	5	5	5	5	5	5	5	5	5	5	5	5	5	5	5	5	5	5	5	5	5	5	5	5	5	5	5	5	5	5	5	5	5	5	5	5	5	5	5	5
5	5	5	5	5	5	5	5	5	5	5	5	5	5	5	5	5	5	5	5	5	5	5	5	5	5	5	5	5	5	5	5	5	5	5	5	5	5	5	5	5	5	5	5	5	5
5	5	5	5	5	5	5	5	5	5	5	5	5	5	5	5	5	5	5	5	5	5	5	5	5	5	5	5	5	5	5	5	5	5	5	5	5	5	5	5	5	5	5	5	5	5
6	4	5	5	5	5	5	5	5	5	5	5	5	5	5	5	5	5	5	5	5	5	5	5	5	5	5	5	5	5	5	5	5	5	5	5	5	5	5	5	5	5	5	5	5	5
5	5	5	5	5	5	5	5	5	5	5	5	5	5	5	5	5	5	5	5	5	5	5	5	5	5	5	5	5	5	5	5	5	5	5	5	5	5	5	5	5	5	5	5	5	5
5	5	5	5	5	5	5	5	5	5	5	5	5	5	5	5	5	5	5	5	5	5	5	5	5	5	5	5	5	5	5	5	5	5	5	5	5	5	5	5	5	5	5	5	5	5
5	5	5	5	5	5	5	5	5	5	5	5	5	5	5	5	5	5	5	5	5	5	5	5	5	5	5	5	5	5	5	5	5	5	5	5	5	5	5	5	5	5	5	5	5	5
5	5	5	5	5	5	5	5	5	5	5	5	5	5	5	5	5	5	5	5	5	5	5	5	5	5	5	5	5	5	5	5	5	5	5	5	5	5	5	5	5	5	5	5	5	5
6	6	5	4	5	6	5	6	6	6	6	4	5	5	5	5	5	5	5	6	7	7	6	6	5	5	5	5	5	5	5	5	5	5	5	5	5	5	5	5	5	5	5	5	5	5
5	5	5	5	5	5	5	5	5	5	5	5	5	5	5	5	5	5	5	5	5	5	5	4	4	5	5	5	5	5	5	5	5	5	5	5	5	5	5	5	5	5	5	5	5	5
6	5	5	5	6	5	6	5	5	5	4	5	6	5	5	6	5	5	5	5	5	5	5	5	5	5	5	5	5	5	5	5	5	5	5	5	6	5	6	5	5	5	5	5	5	5
4	4	4	5	5	5	2	2	2	4	4	4	5	5	5	6	6	6	5	2	4	4	5	5	5	5	5	4	3	4	5	5	4	4	5	5	5	5	5	5	5	5	5	5	5	5
4	5	5	5	5	5	5	5	5	5	5	5	5	5	5	5	5	5	5	5	5	5	5	5	5	5	5	5	5	5	5	5	5	5	5	5	6	5	5	5	5	5	5	5	5	5
3	5	3	5	4	4	5	4	5	3	5	4	4	4	4	5	5	5	5	4	5	4	4	5	5	5	5	5	5	5	5	5	5	5	5	5	5	5	5	5	5	5	5	5	5	5
7	7	7	7	7	7	6	5	5	5	5	6	6	6	6	6	6	6	6	6	5	5	5	5	5	5	5	5	5	5	5	5	5	5	5	5	5	5	5	5	5	5	5	5	5	5
4	4	5	4	4	5	4	4	5	5	5	5	5	5	4	4	5	5	5	5	4	4	4	5	5	4	5	5	5	5	5	4	4	4	5	5	5	5	5	5	5	5	5	5	5	5
6	5	6	5	6	5	6	5	6	5	6	5	6	5	6	5	6	5	6	5	5	6	5	5	6	5	6	5	6	6	6	5	6	5	6	5	5	6	6	5	6	5	5	4	5	5
6	6	7	7	7	7	6	6	6	6	6	5	6	5	6	6	6	6	6	6	6	4	6	4	6	5	5	5	5	5	5	5	5	5	5	5	5	5	5	5	5	5	5	5	5	5
5	5	5	6	5	5	5	5	5	4	5	5	5	6	6	4	5	6	6	6	6	6	7	6	6	6	5	6	6	6	4	4	4	4	4	5	5	5	5	5	5	5	5	5	5	5
6	5	4	5	5	7	5	5	6	4	4	5	4	6	6	7	4	4	7	5	5	6	5	6	5	4	6	4	5	5	4	4	5	6	7	7	6	6	5	4	5	4	5	6	5	5
5	6	6	6	6	6	6	6	6	6	6	6	6	6	6	6	6	6	6	6	6	6	6	6	6	3	5	3	5	3	5	3	4	7	7	4	5	5	5	5	5	5	5	5	5	5
4	4	5	7	5	6	6	6	5	6	5	6	5	6	6	5	5	7	5	6	6	5	7	5	6	6	6	5	6	4	6	4	6	6	6	4	6	4	6	4	6	4	6	4	5	5
6	5	6	6	6	6	6	6	6	6	6	6	6	6	6	6	6	5	6	6	6	6	6	6	6	6	6	6	6	6	6	6	6	5	5	5	5	5	6	6	5	5	5	5	5	5
7	6	6	6	5	6	6	6	5	5	6	6	6	6	6	6	6	6	6	6	5	5	5	5	6	5	6	5	6	6	5	6	5	6	5	5	5	5	5	5	6	5	5	4	5	5
6	6	6	6	6	6	6	6	6	6	6	6	6	6	6	6	6	6	6	6	5	5	5	5	5	5	5	5	5	5	5	5	5	5	5	5	5	5	5	5	5	5	5	5	5	5
5	5	5	5	5	5	5	5	6	6	6	6	6	6	6	6	6	6	5	5	5	5	5	5	5	5	5	5	5	5	5	5	5	5	5	5	5	5	5	5	5	5	5	5	5	5
6	6	6	6	6	6	6	6	6	6	6	6	6	6	6	6	6	6	6	6	4	5	5	5	5	5	5	5	5	5	5	5	5	5	5	5	5	5	5	5	5	5	5	5	5	5
5	5	5	5	5	6	4	6	5	5	4	5	5	6	6	5	6	6	6	6	6	6	6	6	6	6	6	5	5	5	5	5	5	5	5	5	5	5	5	5	5	5	5	5	5	5
7	6	5	5	5	6	5	5	7	5	7	6	5	6	5	6	5	6	7	6	5	6	5	6	7	6	6	6	5	6	6	5	6	6	5	6	5	5	5	6	5	5	5	5	5	5
6	6	5	6	5	5	6	5	6	5	4	5	5	5	5	7	6	7	6	5	6	6	6	6	6	6	7	7	7	7	6	6	7	7	6	5	6	5	5	6	5	5	5	5	5	5
7	7	7	7	7	7	7	7	7	7	7	7	7	7	7	7	7	4	7	7	7	7	7	7	7	7	7	7	7	7	7	4	3	7	7	7	7	7	5	5	5	5	5	5	5	5
7	7	7	7	7	7	7	7	7	7	7	7	7	7	7	7	7	7	7	5	5	5	6	5	5	5	5	5	5	5	5	5	5	5	5	5	5	5	5	5	5	5	5	5	5	5
7	7	7	7	7	7	7	7	7	7	7	7	7	7	7	7	7	7	7	7	7	7	7	7	7	5	5	5	5	5	5	5	5	5	5	5	5	5	5	5	5	5	5	5	5	5
2	2	3	2	3	7	7	7	7	7	7	5	5	5	5	5	5	5	5	5	5	5	5	5	5	5	5	5	5	5	5	5	5	4	4	4	4	4	4	5	5	5	5	5	5	5
7	6	5	5	5	5	5	5	5	5	4	6	7	7	7	7	7	7	6	6	5	5	5	5	5	5	5	5	5	5	5	5	5	5	5	5	6	5	5	5	5	5	5	5	5	5
4	4	6	7	7	7	7	7	7	7	7	7	7	7	6	6	7	7	7	7	7	7	4	4	4	5	6	6	6	6	6	6	6	6	6	6	6	6	6	4	5	5	5	5	5	5
5	6	6	7	6	6	6	5	7	6	5	5	5	5	5	4	4	4	4	5	5	5	5	5	5	4	4	4	4	4	6	6	6	6	5	5	5	5	5	5	5	5	5	5	5	4
7	6	5	6	6	4	3	4	4	1	3	3	3	2	3	4	4	5	6	5	4	5	5	4	4	4	5	5	5	4	3	3	4	4	4	5	5	4	3	4	5	5	5	5	5	4
6	4	5	7	4	4	4	5	5	5	4	4	4	4	4	4	4	4	5	5	5	5	5	5	6	6	5	6	5	4	6	6	6	7	4	4	5	5	5	5	5	5	5	5	5	4
5	4	6	5	4	5	5	4	4	5	5	5	5	5	5	4	4	4	4	5	5	5	5	5	5	5	5	5	5	5	6	6	6	6	4	5	5	5	5	5	5	5	5	5	5	4
5	5	5	6	5	4	5	5	5	5	4	4	4	4	4	4	4	5	5	5	4	4	5	4	5	4	5	4	5	5	6	6	6	6	5	4	5	5	5	5	5	5	5	5	5	4
6	6	6	6	6	6	6	6	6	6	4	4	4	5	4	5	5	5	5	5	5	5	5	4	4	3	5	3	5	5	5	4	5	4	5	4	5	4	5	4	5	5	5	5	5	4
6	6	6	6	5	6	7	6	6	6	4	4	5	5	5	5	6	5	4	4	5	5	5	6	6	5	6	5	6	5	4	4	4	4	4	4	5	5	5	5	5	5	5	5	5	4
6	5	6	6	5	6	6	5	5	5	5	5	4	5	5	4	4	6	5	6	4	5	5	4	5	4	5	5	5	4	4	4	5	5	6	5	6	5	6	5	5	4	6	5	5	4
2	2	3	2	3	7	7	7	7	7	6	6	5	5	5	4	4	4	4	5	4	4	4	4	4	5	5	5	5	4	4	4	4	5	4	4	5	4	4	4	5	5	5	5	5	4
4	6	4	5	4	5	4	5	4	6	5	6	4	5	4	5	4	5	4	5	5	4	5	4	5	5	4	5	5	5	6	5	5	5	6	5	6	5	6	4	4	6	4	6	4	6
5	7	5	5	6	6	5	5	6	5	5	5	5	5	5	6	5	5	5	5	5	5	6	5	5	5	5	5	5	5	5	6	4	5	6	5	5	5	5	5	4	5	5	5	5	6
6	6	2	5	3	6	3	6	6	5	5	5	6	5	6	5	5	6	5	7	2	5	4	4	4	3	6	6	6	3	6	3	6	6	6	3	3	3	3	5	6	6	5	3	4	6
5	5	6	5	5	6	6	5	6	6	5	5	5	5	6	5	6	5	6	6	4	4	4	4	4	4	5	4	6	5	5	5	5	3	2	5	5	5	5	6	4	5	5	5	5	6
6	7	7	5	4	6	6	4	4	6	6	6	6	6	7	4	4	4	2	3	6	6	5	5	5	5	4	6	5	6	7	5	5	6	3	5	5	5	5	5	4	4	6	4	6	5
6	6	6	7	4	6	4	6	6	5	5	5	4	4	5	3	4	3	4	4	5	5	5	6	6	6	4	4	5	3	6	5	5	6	4	6	5	5	4	6	6	5	3	5	5	5
6	6	6	7	6	6	7	7	7	7	7	7	7	7	7	4	4	4	4	4	4	4	6	6	6	6	6	5	4	5	7	7	7	7	5	5	5	5	5	5	5	5	4	5	5	5
6	7	7	7	6	7	7	6	7	6	6	6	6	5	5	3	4	6	4	5	5	4	4	4	5	6	4	4	4	4	5	5	5	7	5	4	5	6	4	5	5	5	5	5	4	5
7	5	6	6	7	6	6	4	5	5	5	5	5	4	4	4	4	5	4	5	5	4	5	5	4	5	4	5	4	5	4	5	4	5	4	5	5	5	4	4	4	5	5	5	5	5
7	5	6	6	5	5	4	5	5	6	5	5	5	5	5	4	4	4	4	5	5	5	5	5	5	5	5	5	5	5	4	4	4	4	4	5	5	5	5	5	5	4	5	5	5	5
5	4	7	7	4	5	5	5	4	4	5	6	6	6	6	4	4	4	4	4	6	6	6	6	6	5	6	6	6	6	6	6	6	6	4	6	6	6	6	6	5	4	5	5	5	5
7	5	6	6	4	6	4	4	4	4	5	5	5	5	5	5	5	4	5	5	5	5	5	5	5	4	5	5	5	5	5	5	4	5	5	5	5	5	5	5	4	5	5	5	5	5
7	6	6	5	3	5	5	5	5	5	5	5	5	5	5	5	5	5	5	3	5	3	5	3	5	3	5	5	5	5	5	4	5	5	5	5	5	5	5	5	5	5	5	4	5	5
6	6	5	6	6	6	5	5	6	6	3	4	5	4	5	5	6	5	5	4	5	6	6	6	6	4	5	6	6	5	5	5	4	4	5	6	6	5	5	5	4	4	4	6	6	5
5	4	6	6	5	4	5	2	4	5	4	5	4	4	5	3	4	4	6	6	4	4	4	5	4	5	5	5	5	5	5	4	4	4	5	6	6	6	5	5	4	5	5	5	5	5
6	6	6	6	6	6	6	5	6	5	6	5	5	6	6	5	5	5	6	5	6	6	5	5	6	4	4	5	5	5	5	5	5	5	5	5	5	5	5	5	4	5	5	5	5	5
6	5	5	5	5	5	5	5	4	5	5	5	5	5	5	5	5	5	5	5	5	5	5	5	5	5	4	4	4	4	4	4	4	5	5	5	5	5	5	5	5	5	5	5	4	5
5	5	5	5	5	5	5	5	5	5	5	5	5	5	5	5	5	5	5	5	4	5	5	5	5	5	5	5	5	5	5	5	5	5	5	5	5	5	5	5	5	5	5	4	5	5
6	5	5	5	5	5	5	5	5	5	5	5	5	5	5	5	6	5	5	5	5	5	6	5	5	5	5	6	6	4	5	5	5	5	5	5	5	5	5	5	5	5	4	5	5	5
5	5	5	4	4	5	5	5	4	5	5	4	5	5	5	5	5	5	5	5	5	5	4	5	5	4	4	5	5	5	5	5	5	5	5	5	5	5	5	5	5	5	5	4	5	5
7	4	6	5	5	6	4	6	5	5	5	5	6	4	4	6	6	4	6	5	6	5	6	4	5	4	5	6	4	5	5	5	5	5	5	6	5	5	5	5	5	5	5	5	4	5
7	5	6	7	6	5	3	2	6	6	2	2	4	6	6	6	1	1	2	5	5	5	5	5	5	5	5	6	5	5	5	5	6	5	6	6	5	4	4	5	5	5	5	4	5	4
5	6	7	7	4	5	5	4	5	4	3	4	4	5	5	5	2	2	4	6	4	4	3	3	4	3	5	4	5	4	6	6	6	6	4	3	4	4	3	3	5	4	5	5	5	4
7	5	7	7	7	7	7	5	5	5	4	4	4	4	4	4	4	4	4	4	4	4	5	5	5	4	4	4	5	5	4	3	4	5	4	4	5	5	5	4	5	4	5	5	5	4
6	5	6	7	5	5	5	5	5	6	5	5	5	5	5	4	4	4	4	5	4	5	5	5	5	5	5	5	5	5	6	6	6	6	6	4	5	4	4	4	5	5	5	4	5	4
1	2	4	5	5	5	5	5	5	5	5	3	4	4	5	5	5	3	3	4	3	4	4	5	5	3	4	5	4	3	4	6	6	5	4	3	2	3	4	5	5	6	5	4	4	4
7	5	6	7	7	7	7	7	7	7	7	7	7	6	5	4	4	7	5	5	5	5	5	5	5	5	5	5	5	5	5	5	5	5	5	5	5	5	4	4	5	5	5	5	4	4
5	5	5	4	5	4	4	5	5	5	5	5	4	5	5	4	5	5	5	5	4	5	5	5	5	3	5	4	4	5	4	5	4	4	6	5	5	5	5	5	5	6	5	4	4	4
6	6	5	6	5	5	5	5	6	5	6	4	6	5	5	5	5	6	5	5	6	5	5	4	4	6	5	6	5	5	5	6	4	4	4	6	4	4	6	5	6	5	4	5	4	4
5	5	3	7	4	6	4	4	3	7	3	6	2	6	3	5	3	5	7	5	2	6	7	2	6	7	3	6	3	6	3	5	3	7	3	7	3	5	3	6	5	3	5	5	5	6
6	6	6	6	6	5	5	5	5	5	4	4	4	4	5	2	4	3	3	5	3	4	3	4	5	3	5	3	5	3	4	4	7	7	5	5	5	3	3	4	4	3	5	6	5	5
7	7	7	7	4	7	6	5	6	4	3	3	4	4	4	2	5	3	5	4	3	4	5	4	4	5	5	4	4	5	5	5	5	4	4	3	5	5	4	5	4	5	5	5	4	5
7	7	6	7	5	6	5	5	5	5	6	5	6	5	4	4	4	4	4	4	4	5	7	6	4	6	5	4	7	3	7	4	4	6	4	4	6	3	5	5	4	6	5	4	4	5
5	4	6	5	5	4	4	2	4	4	4	4	4	4	4	4	4	5	4	1	4	4	4	4	4	4	4	4	5	5	4	3	3	3	3	3	3	4	4	4	4	4	5	5	5	5
7	4	6	5	7	5	6	5	4	6	2	2	4	3	4	2	5	4	5	4	5	3	3	4	2	2	5	6	5	2	7	4	7	7	5	6	5	7	7	5	5	3	5	5	5	5
4	6	6	7	5	7	5	5	5	5	7	6	6	6	6	4	4	4	4	5	6	6	6	6	6	5	5	5	5	3	5	5	5	5	5	4	5	5	5	4	5	5	4	5	4	5
6	6	6	5	5	5	6	6	3	4	4	4	5	5	5	5	4	3	5	4	4	4	4	4	4	4	5	4	4	3	5	5	5	4	3	5	4	4	5	5	5	5	4	5	4	5
7	7	7	7	7	7	7	5	7	7	3	2	3	6	2	1	1	1	1	6	6	7	7	7	7	6	7	4	3	1	7	7	7	7	7	4	6	4	4	4	5	5	5	4	4	4
4	4	5	5	5	3	5	5	4	5	5	3	5	3	5	4	5	3	5	4	5	4	5	4	6	5	4	5	4	5	4	6	4	4	6	4	5	5	5	4	4	6	4	5	4	5
7	7	5	5	4	3	3	5	5	3	5	5	4	5	5	5	4	4	5	4	2	5	6	3	5	5	6	5	5	5	5	5	5	5	5	5	6	5	5	5	3	4	5	6	5	5
6	6	5	6	6	7	7	6	7	6	3	4	4	4	4	1	1	1	1	1	4	4	6	6	5	5	6	6	5	6	6	5	6	5	6	5	6	6	6	6	7	4	4	4	4	4
5	5	5	4	5	5	4	5	4	5	4	5	4	5	5	4	5	4	5	4	4	5	5	4	4	5	5	5	4	5	5	5	4	5	4	5	4	5	4	5	5	5	4	5	4	5
5	6	6	6	5	5	5	5	5	5	5	5	5	5	4	5	5	5	4	5	7	7	5	6	6	7	5	5	5	5	5	5	5	5	5	5	5	5	5	6	5	5	3	5	5	5
5	4	5	4	5	5	4	5	4	4	5	4	5	5	4	4	5	5	4	4	4	5	4	5	5	5	4	5	5	4	5	4	4	5	5	4	5	5	4	5	5	4	5	4	5	5
4	4	7	5	5	5	5	5	5	5	5	5	4	5	5	5	4	5	4	5	6	5	5	5	4	4	5	4	5	6	5	5	5	5	5	5	5	5	5	5	4	5	5	4	5	5
6	7	5	5	3	5	3	5	5	5	3	3	3	6	2	5	5	5	5	5	4	4	4	4	4	1	6	5	4	4	5	4	3	4	4	4	5	4	4	3	5	4	5	4	5	5
2	3	6	7	2	2	7	2	7	3	7	7	3	3	7	3	7	3	6	3	3	6	3	7	3	3	6	3	6	3	6	2	7	2	2	6	3	5	5	3	3	6	3	6	5	5
4	5	5	5	5	3	5	4	6	6	4	6	4	5	5	5	3	6	5	6	5	3	5	4	5	5	4	5	4	5	4	5	4	6	4	5	3	5	4	5	5	5	4	5	4	5
7	6	7	7	6	7	5	5	4	3	5	5	5	5	5	2	2	2	2	4	4	4	4	4	4	4	5	4	3	4	6	5	6	7	5	6	7	4	4	5	4	5	5	5	4	4
5	4	4	4	5	5	5	5	5	5	5	5	5	5	5	5	5	5	5	5	5	5	5	5	5	5	5	5	5	5	4	4	4	5	5	5	5	4	5	5	4	5	5	5	4	5
5	6	6	6	6	6	6	7	6	6	6	6	6	6	7	6	6	6	6	6	6	6	6	7	7	6	6	6	6	6	6	3	2	7	2	6	5	4	4	5	4	5	4	5	5	5
7	7	7	7	7	7	7	7	7	4	4	4	4	4	5	3	4	3	4	3	3	4	4	4	4	5	3	3	7	4	4	4	3	6	4	5	5	4	5	4	4	4	5	4	6	4
7	7	5	5	5	5	4	4	5	3	4	4	4	4	4	3	3	3	3	3	4	4	4	4	2	5	5	5	3	5	4	5	3	5	4	5	4	3	5	6	5	6	4	5	3	4
6	4	6	6	5	6	5	4	4	4	6	6	5	6	6	2	3	4	3	3	5	5	5	5	5	6	5	5	5	6	5	6	5	6	5	4	5	5	5	4	5	5	4	4	5	4
7	7	7	7	7	7	7	7	7	7	7	7	7	7	7	4	4	4	4	4	4	5	4	4	4	4	4	4	4	4	4	4	4	4	4	4	5	4	4	4	4	4	5	5	5	4
5	5	6	7	4	7	6	4	6	5	4	4	4	5	4	3	4	4	3	5	4	4	5	5	4	4	5	4	4	5	5	5	5	5	5	4	4	5	5	4	4	4	5	5	5	4
5	4	7	7	4	7	4	4	4	4	4	5	6	4	4	4	4	4	4	4	5	5	5	5	5	4	4	4	4	4	4	4	7	7	7	4	7	4	4	4	7	4	4	4	4	4
5	4	5	7	4	5	5	4	5	5	5	4	4	5	5	5	4	3	4	3	3	4	4	4	3	3	5	3	4	3	4	4	4	5	4	4	5	5	4	4	6	4	5	4	4	4
5	5	6	7	5	5	5	5	6	5	5	5	5	6	5	4	4	4	4	5	5	6	6	6	5	5	5	6	5	5	6	6	6	7	7	6	6	5	5	5	5	5	5	4	4	4
6	6	6	6	6	6	6	6	6	6	5	5	5	5	5	4	4	4	4	5	4	4	5	5	5	5	5	5	5	5	5	5	5	6	4	5	5	5	5	5	5	5	5	4	4	4
6	4	6	7	4	4	4	4	5	5	4	4	4	5	4	4	4	4	5	5	5	5	5	6	6	5	5	5	5	4	6	6	6	6	6	5	5	5	5	5	5	5	5	4	4	4
2	2	3	2	3	7	7	7	7	7	4	4	4	4	4	3	1	1	5	5	5	5	6	5	5	4	6	5	7	5	5	4	4	7	5	4	4	4	5	4	6	4	5	4	4	4
5	7	6	6	4	6	5	6	7	7	4	5	5	5	5	4	4	4	5	5	5	4	5	5	5	5	5	5	5	5	6	6	6	6	6	4	5	5	5	5	4	5	4	5	5	4
5	1	5	5	4	4	4	4	4	4	4	4	4	4	4	4	4	4	4	4	4	5	4	4	4	4	4	5	4	3	4	4	5	4	5	4	5	3	5	4	5	4	4	5	5	4
4	6	4	5	4	5	5	5	4	4	5	5	5	5	5	4	5	4	4	5	5	5	5	4	5	4	4	5	5	5	5	5	5	4	5	5	4	5	4	5	5	4	5	4	5	4
7	5	4	5	4	6	5	5	4	6	5	4	5	5	5	4	5	5	4	6	6	4	5	5	4	4	5	5	5	5	5	4	5	5	4	5	5	4	5	4	5	5	4	5	4	4
4	5	5	5	4	5	4	3	4	5	4	5	4	4	6	5	4	6	5	4	4	4	5	5	6	6	5	5	4	5	4	6	5	4	5	4	5	4	5	6	5	4	5	4	5	4
6	5	6	7	7	7	7	6	6	7	5	4	6	4	5	5	5	6	5	5	5	3	3	6	5	3	5	4	4	4	6	7	5	7	6	7	7	6	7	7	4	5	5	4	5	4
3	5	5	5	6	5	5	5	5	5	5	5	5	5	5	5	5	5	5	5	5	5	5	5	5	5	5	4	6	5	4	4	5	5	5	5	4	4	4	4	5	4	5	4	5	4
2	3	3	3	2	7	7	7	7	7	4	4	4	4	4	4	4	4	4	4	4	4	4	4	4	4	4	4	4	4	4	4	4	4	4	4	4	4	4	4	5	4	5	4	5	4
2	2	3	2	3	7	7	7	7	7	4	4	4	4	4	4	4	4	4	4	4	4	4	4	4	4	4	4	4	4	4	4	4	4	4	4	4	4	4	4	4	5	5	4	5	4
7	7	7	7	7	7	7	7	7	7	7	7	7	7	7	7	7	7	7	7	5	5	5	5	5	5	5	5	5	5	5	5	5	5	5	5	5	5	5	5	4	5	4	5	5	4
5	6	5	6	4	5	6	5	5	5	5	4	5	4	4	3	2	3	3	5	4	4	3	5	5	4	4	5	5	4	4	5	4	4	5	4	5	4	5	4	5	4	5	4	4	5
6	4	5	5	4	3	6	5	4	4	4	4	4	4	4	3	3	5	3	4	6	5	5	4	5	3	4	2	2	2	1	1	3	3	3	3	4	5	4	7	4	4	4	5	5	5
7	7	7	7	7	7	7	7	7	7	7	7	7	7	7	4	4	4	4	5	4	4	4	4	4	4	4	4	5	4	5	4	5	4	5	4	5	4	5	4	4	5	4	5	4	5
7	7	7	7	7	6	5	6	6	6	6	6	5	5	5	5	4	4	4	4	5	5	6	5	5	7	7	7	6	7	7	7	7	6	6	6	6	6	7	6	6	4	4	4	4	5
4	4	4	7	3	7	3	3	4	3	3	3	3	4	5	4	5	4	5	3	4	4	4	4	4	3	5	3	5	3	5	3	5	3	5	3	5	3	6	3	5	4	5	3	5	5
4	5	5	5	5	4	5	4	4	5	4	5	4	5	5	4	5	4	5	5	5	6	6	6	5	4	5	4	5	4	4	4	4	4	4	4	4	4	4	4	5	4	4	5	4	5
5	4	3	3	5	4	5	4	4	5	2	5	4	5	4	5	4	4	4	4	4	4	4	4	4	4	4	3	6	4	5	3	4	4	6	5	4	4	4	3	4	4	4	5	5	5
1	5	5	5	1	5	5	2	5	3	3	5	3	3	5	3	3	6	3	5	5	3	5	3	5	3	5	4	5	3	5	3	5	2	6	4	5	3	6	4	5	4	4	4	5	5
4	4	5	5	5	5	5	5	5	5	5	5	4	4	5	4	5	4	5	4	4	3	4	4	5	4	5	4	4	5	5	5	4	4	5	4	5	4	5	5	4	5	4	5	4	5
6	6	6	6	6	6	4	4	4	5	5	5	5	5	5	5	5	5	5	4	2	3	3	3	3	4	4	4	5	5	5	4	4	3	4	4	5	5	5	5	4	4	5	5	4	5
5	4	5	4	5	5	5	5	5	5	4	5	5	5	5	4	5	5	4	5	5	4	5	4	5	5	4	5	4	5	4	5	4	5	5	6	5	4	5	4	4	5	4	5	4	5
6	6	6	6	6	6	5	5	6	4	6	5	6	5	6	5	6	5	5	5	5	6	4	6	4	6	4	5	6	5	6	6	4	5	5	5	4	6	5	4	4	5	4	5	4	5
4	4	5	4	5	5	5	5	5	4	5	4	4	4	4	5	5	4	5	5	5	5	4	5	5	4	5	4	5	4	5	4	5	4	5	4	4	4	5	4	4	5	4	5	4	5
6	5	5	4	4	4	4	5	4	4	4	4	4	4	5	5	5	4	5	6	4	3	6	5	3	3	4	3	5	3	4	3	5	4	5	1	5	6	6	6	5	5	3	5	4	5
5	5	4	5	4	5	5	4	5	4	6	5	4	6	5	6	6	4	5	4	5	5	4	5	4	4	5	4	5	4	6	5	4	6	5	4	5	5	4	5	4	5	4	4	5	5
6	6	6	7	6	6	6	7	5	6	5	5	6	6	5	2	2	2	2	4	4	4	4	4	5	4	4	4	4	4	5	4	4	7	6	4	4	4	5	4	4	4	4	4	6	4
4	4	6	6	4	6	4	4	4	4	4	4	5	4	5	6	5	5	5	5	5	5	5	5	5	7	7	7	7	7	7	7	7	7	7	7	7	7	7	7	5	4	4	5	4	5
6	4	5	7	6	6	6	6	6	4	3	5	3	5	3	4	3	4	2	5	5	3	5	3	4	4	5	4	5	4	5	4	5	5	3	5	2	5	5	2	4	5	5	4	4	4
6	6	5	6	6	5	6	6	5	6	6	4	4	4	4	4	4	4	4	4	4	4	4	4	4	4	4	4	4	4	4	4	4	4	4	4	4	4	4	4	5	4	5	4	4	4
4	6	6	7	5	6	6	6	5	6	4	4	4	5	4	4	4	4	4	4	4	5	4	5	5	5	4	5	5	4	4	5	5	6	4	4	4	4	4	5	4	4	4	5	5	4
6	4	5	6	4	5	4	4	5	4	5	4	4	4	4	4	4	4	4	4	5	5	6	5	5	5	5	5	4	5	5	5	5	4	5	5	4	5	5	5	6	4	4	4	4	4
4	4	4	7	4	4	4	4	4	4	4	4	4	4	4	4	4	4	4	4	4	4	4	4	4	4	4	4	4	4	4	4	4	4	4	5	4	4	4	5	4	5	4	5	4	4
4	4	4	4	4	4	4	4	4	5	5	5	5	3	3	3	4	4	5	5	4	4	4	3	5	5	4	4	4	5	3	5	5	4	3	4	4	5	3	5	5	5	4	4	4	4
5	4	4	5	3	4	5	5	5	4	5	4	4	4	5	4	5	4	5	4	4	5	4	5	3	4	4	4	5	3	4	4	4	4	5	4	5	4	5	3	4	4	5	4	5	4
6	5	5	5	5	5	5	5	5	5	4	4	5	4	5	5	5	5	4	5	5	3	5	5	4	5	3	5	5	5	3	5	4	5	4	5	4	5	3	5	5	4	5	3	5	4
5	5	6	6	5	5	5	5	6	5	4	4	4	5	5	5	5	5	5	5	5	4	4	5	4	4	5	4	4	5	4	4	4	4	5	4	4	4	4	4	4	3	5	5	5	4
5	5	5	3	5	3	5	4	4	4	4	5	4	5	4	5	4	5	4	5	3	3	3	5	4	5	5	5	3	4	5	4	3	5	5	5	4	5	4	5	5	4	3	5	5	4
5	6	7	5	4	7	6	5	7	7	6	6	7	5	7	5	7	5	4	5	4	3	4	5	4	5	4	5	5	1	6	5	6	7	1	4	3	5	3	4	6	4	4	3	5	4
7	7	7	7	7	7	7	7	7	7	7	7	7	7	7	6	5	6	6	5	6	6	5	6	6	5	7	6	5	6	6	6	6	5	5	6	6	5	5	6	6	4	4	4	4	4
7	7	7	7	7	7	7	6	6	6	7	7	7	7	7	7	5	5	5	5	6	6	6	7	7	7	7	7	7	5	6	6	6	6	6	7	7	7	7	7	4	4	4	4	6	4
5	4	5	4	4	4	4	4	4	4	4	4	4	4	5	5	5	5	5	5	4	5	4	5	5	5	4	5	5	5	4	5	5	5	5	5	5	5	4	5	5	4	4	5	4	4
6	5	5	6	5	5	4	4	5	5	4	4	4	4	4	3	2	2	3	4	4	5	5	5	5	4	4	4	4	4	5	5	5	5	5	4	4	4	4	4	5	4	4	4	5	3
7	1	1	6	7	7	1	6	6	7	7	7	7	7	7	2	7	7	7	7	5	5	4	5	5	4	4	5	5	3	6	4	6	5	5	5	5	5	5	4	5	5	4	4	4	4
6	7	7	7	5	7	6	4	6	4	4	5	5	5	5	4	4	4	4	5	5	5	6	6	6	5	5	6	6	5	5	5	6	5	5	5	6	4	4	4	5	5	4	3	5	3
7	7	7	7	7	7	7	7	7	7	7	7	7	7	7	7	7	7	7	7	7	7	7	7	7	7	7	7	7	7	7	7	5	5	5	5	5	6	6	6	5	4	4	4	4	6
5	5	5	4	4	6	6	3	3	3	3	3	3	3	4	4	4	4	4	4	4	4	4	4	4	5	5	5	5	5	5	5	5	5	5	5	5	5	5	5	5	4	4	4	4	5
5	4	4	4	5	5	5	5	5	5	4	4	5	5	4	5	4	3	5	4	4	4	4	5	4	4	4	4	4	5	7	7	4	5	4	4	5	5	4	4	4	4	4	4	5	5
3	4	4	4	4	4	4	4	4	4	4	4	4	4	4	4	4	4	4	5	4	4	4	4	4	4	4	4	4	4	4	4	4	4	4	4	4	4	4	4	4	4	4	4	5	5
7	4	4	7	3	7	3	3	7	3	7	4	4	7	4	1	1	1	1	5	4	5	4	6	4	3	4	3	3	3	5	5	5	5	5	4	5	3	3	5	5	4	4	4	4	4
3	3	7	7	3	3	1	3	4	5	4	5	2	5	5	4	2	4	5	3	5	5	5	5	5	5	3	5	3	5	7	7	7	6	7	2	5	3	4	4	5	3	5	3	5	4
5	6	6	6	6	6	6	5	6	5	5	5	6	4	4	3	3	3	4	5	4	4	4	4	4	6	5	4	4	4	6	6	6	6	6	6	6	6	6	4	4	4	5	4	4	4
6	6	6	7	5	6	5	5	6	5	4	4	4	4	4	4	4	4	4	4	4	5	5	5	5	5	5	5	5	5	5	5	5	5	5	5	5	5	5	5	5	4	4	4	4	4
4	5	6	6	4	4	4	4	4	4	5	5	4	4	4	4	4	4	4	4	4	4	5	5	5	4	4	4	4	4	4	4	4	4	4	4	4	4	4	4	4	4	5	4	4	4
7	5	5	4	5	5	5	4	5	5	4	4	5	5	5	4	4	3	5	4	3	4	5	4	4	4	4	4	4	4	4	4	4	4	4	4	5	4	3	3	3	5	5	4	4	4
5	5	5	6	6	6	5	5	5	6	4	4	4	5	4	4	5	4	4	4	4	5	4	4	5	4	4	5	4	4	4	4	5	4	5	4	4	5	4	5	4	5	4	4	4	4
6	6	7	5	4	4	4	4	4	4	4	4	4	4	5	4	3	5	3	5	5	5	5	5	5	4	4	4	4	4	4	4	4	7	5	7	7	7	7	7	4	4	4	5	4	4
5	5	6	7	5	6	5	6	6	6	5	5	5	5	6	4	4	4	4	4	4	5	4	5	5	5	5	5	5	5	4	3	3	3	3	5	4	5	5	5	5	4	4	4	4	4
4	6	6	6	6	7	6	6	6	6	4	4	4	5	5	4	4	4	6	5	5	5	5	5	6	5	4	6	6	5	6	5	5	6	5	4	5	5	5	5	4	4	4	5	4	4
5	5	6	6	6	6	5	6	5	5	4	4	4	5	4	5	5	4	5	5	5	5	4	5	5	5	5	4	5	4	5	5	5	5	4	4	5	5	4	5	4	4	4	4	5	4
5	5	6	6	6	6	6	6	6	6	6	6	6	5	6	5	6	4	4	4	4	4	4	4	4	5	5	5	4	4	4	4	5	5	5	4	4	4	5	4	4	4	4	4	5	4
4	4	4	4	5	4	4	5	4	5	4	4	5	5	4	5	4	5	4	4	4	4	4	5	4	4	4	4	4	4	4	4	4	4	4	4	5	4	4	4	4	5	4	4	4	4
7	4	4	7	5	7	7	7	7	7	4	4	4	4	4	2	1	2	2	4	4	4	4	4	4	3	3	3	3	4	3	4	3	4	4	5	4	5	3	5	5	3	5	3	5	3
7	7	7	7	7	7	4	7	7	7	7	7	5	5	4	2	3	3	3	4	4	4	4	4	4	3	3	3	4	4	4	4	4	4	5	4	4	4	4	4	4	4	4	5	4	3
5	5	5	5	5	6	6	5	6	5	4	4	4	5	5	3	3	3	3	3	5	3	4	5	4	5	6	2	5	3	5	3	5	3	5	3	6	3	5	3	5	3	5	3	5	3
7	7	7	7	7	7	7	7	7	7	7	7	7	7	7	7	7	7	7	7	4	5	7	7	7	7	7	7	7	7	7	7	7	7	7	7	7	7	7	7	4	4	5	4	4	4
5	7	7	7	4	7	5	6	5	5	4	4	4	4	4	4	4	4	4	4	4	5	4	5	5	5	5	5	5	5	5	5	5	5	5	4	5	4	4	5	4	4	4	5	4	3
5	5	7	7	5	5	5	3	7	7	4	4	5	4	5	5	3	3	3	6	6	5	4	4	4	5	5	3	4	3	4	4	3	4	4	3	5	4	3	4	6	3	4	4	4	3
7	4	7	7	5	5	4	5	4	4	5	5	5	5	5	5	3	3	3	4	5	5	5	5	5	5	5	5	5	5	4	5	5	5	5	4	4	4	5	4	4	4	4	4	4	5
5	5	7	6	6	7	6	5	4	5	4	4	4	4	4	1	1	1	1	1	4	4	4	4	4	4	4	4	4	4	6	6	6	7	6	4	4	4	4	4	4	4	4	4	4	4
6	6	5	6	5	6	6	5	5	5	5	5	4	4	4	4	4	4	5	5	5	5	5	5	5	5	5	5	4	3	6	6	6	6	4	4	5	4	5	4	4	4	4	3	5	5
6	6	6	6	5	5	6	5	5	5	5	6	6	6	5	4	4	4	5	5	5	5	5	4	5	5	5	4	4	4	4	5	5	6	5	4	4	4	4	4	4	4	4	4	4	5
4	4	5	7	4	5	7	3	4	1	4	4	4	4	4	1	1	1	1	1	4	4	7	4	4	4	4	4	4	3	7	7	7	7	7	4	4	4	4	4	4	4	4	4	4	4
4	4	4	7	4	7	4	5	6	4	3	4	4	4	4	4	4	4	4	4	4	4	4	4	4	4	4	4	4	4	4	4	4	4	4	4	4	4	4	4	5	4	3	5	3	5
5	5	5	5	3	4	5	4	5	5	5	3	4	4	4	4	4	4	3	5	5	4	3	5	4	5	4	4	4	5	5	3	3	4	5	5	5	5	5	4	5	3	4	5	3	5
6	4	5	6	4	5	6	4	3	4	4	5	5	5	5	5	4	5	4	5	4	4	4	4	4	4	4	4	4	4	4	4	4	4	4	4	4	4	4	4	4	4	4	4	4	5
7	7	7	7	5	5	4	4	5	3	6	4	5	5	5	1	1	1	2	4	4	4	4	4	4	4	5	5	5	6	5	5	5	5	5	5	5	4	5	5	4	4	4	4	4	4
6	6	6	6	6	6	6	6	6	6	6	6	4	4	4	1	1	1	1	4	5	5	5	5	5	5	5	5	5	5	5	5	5	7	5	5	5	5	5	5	4	4	4	4	4	4
5	5	7	7	6	6	6	5	6	6	3	3	3	5	3	2	2	2	2	3	3	5	5	5	5	2	3	3	3	3	5	5	5	5	5	2	4	4	4	4	3	4	4	4	5	4
4	7	7	7	7	7	6	5	7	7	2	3	2	5	4	2	1	2	2	4	4	4	4	4	4	2	4	4	4	4	4	4	4	7	7	4	4	4	4	4	4	4	4	4	4	4
7	7	7	7	7	7	6	7	7	7	4	4	4	4	4	2	2	2	2	3	4	4	4	4	4	4	4	4	4	4	4	4	4	4	4	4	4	4	4	4	4	4	4	4	4	4
4	4	7	4	4	4	4	4	4	4	1	1	1	1	1	1	1	1	1	4	1	4	4	4	4	4	4	4	4	4	4	4	4	6	6	4	4	4	4	4	4	4	4	4	4	4
6	6	6	6	5	6	6	6	6	6	4	4	4	4	4	1	1	2	1	4	5	5	4	4	4	4	5	4	4	4	4	4	5	5	5	4	5	5	5	5	4	4	4	4	4	4
3	4	7	7	7	7	5	4	5	7	6	6	6	6	6	1	1	1	1	4	5	5	6	6	6	6	6	6	6	4	4	4	5	6	6	5	5	5	5	5	4	4	4	4	4	4
7	7	7	7	7	6	5	5	5	5	4	4	4	4	4	3	3	3	3	3	4	4	4	4	4	4	4	4	4	4	4	4	4	4	4	4	4	4	4	4	4	4	4	4	4	4
7	7	7	7	7	7	7	4	5	5	4	5	5	5	4	5	1	1	1	7	4	4	4	4	4	4	4	4	4	4	4	4	4	4	4	4	4	4	4	4	4	4	4	4	4	4
5	7	7	7	7	7	5	5	5	5	4	4	4	4	4	3	3	3	3	3	4	4	4	4	4	4	4	4	4	4	4	4	4	4	4	4	4	4	4	4	4	4	4	4	4	4
7	7	7	7	7	7	7	4	7	5	4	4	4	4	4	4	3	3	3	4	4	4	4	4	4	4	4	4	4	4	4	4	4	7	4	4	4	4	4	4	4	4	4	4	4	4
5	7	7	7	6	7	6	4	6	6	4	4	4	4	4	2	3	3	4	4	4	4	4	4	4	4	4	4	4	4	4	4	4	4	4	4	4	4	4	4	4	4	4	4	4	4
7	4	5	7	3	4	4	4	4	5	6	6	6	6	5	6	1	1	1	4	6	5	5	4	6	4	5	4	4	5	4	5	4	7	4	4	6	6	5	4	4	4	4	4	4	4
5	7	7	7	5	7	6	4	6	6	3	3	3	4	4	4	4	3	3	3	5	3	5	3	4	4	4	4	4	4	4	4	4	4	4	4	4	4	4	4	4	4	4	4	4	4
6	6	6	7	6	7	6	6	6	7	5	5	5	5	5	3	3	3	3	4	3	3	4	4	3	3	3	4	4	4	4	4	4	4	4	4	4	4	4	4	4	4	4	4	4	4
6	7	5	7	6	7	6	5	6	6	5	5	5	4	4	2	3	3	3	5	4	4	5	4	4	4	4	4	5	2	5	2	3	3	4	4	4	4	5	5	4	4	4	4	4	4
2	3	3	2	3	7	7	7	7	7	4	4	5	4	4	1	1	1	2	3	4	4	4	4	4	4	4	4	4	4	4	4	4	1	4	4	4	4	4	4	4	4	4	4	4	4
7	7	7	7	7	7	7	4	2	2	4	4	4	4	4	4	4	4	4	4	4	4	4	4	4	4	4	4	4	4	4	4	4	4	4	4	4	4	4	4	4	4	4	4	4	4
5	4	5	5	4	5	4	4	5	5	4	4	4	4	4	3	3	3	3	3	3	3	3	3	3	3	3	3	3	3	3	3	6	6	6	4	4	4	4	4	4	4	4	4	4	4
7	7	7	7	7	7	7	7	4	4	4	4	4	4	4	4	4	4	4	4	4	4	4	4	4	4	4	4	4	4	4	4	4	7	7	4	7	4	4	4	4	4	4	4	4	4
7	7	7	7	7	7	6	6	5	5	4	4	4	4	4	4	4	4	4	4	4	4	4	4	4	4	4	4	4	4	4	4	4	4	4	4	4	4	4	4	4	4	4	4	4	4
7	7	7	7	7	7	4	4	7	7	4	4	4	4	4	4	4	4	4	4	4	4	4	4	4	4	4	4	4	4	4	4	4	4	4	4	4	4	4	4	4	4	4	4	4	4
7	7	7	7	7	7	6	7	5	7	4	4	4	4	4	4	4	4	4	4	4	4	4	4	4	4	4	4	4	4	4	4	4	4	4	4	4	4	4	4	4	4	4	4	4	4
6	7	7	7	7	7	7	4	4	4	4	4	3	4	4	4	4	4	4	4	4	4	4	4	4	4	4	4	4	4	4	4	4	4	4	4	4	4	4	4	4	4	4	4	4	4
7	7	7	7	7	7	7	7	6	6	3	4	4	5	5	4	4	4	4	4	4	4	4	4	5	4	5	4	5	4	4	4	5	4	5	4	4	4	5	4	4	4	4	4	4	4
7	7	7	7	6	6	6	6	6	6	4	4	4	4	4	4	4	4	4	4	4	4	4	4	4	4	4	4	4	4	4	4	4	4	4	4	4	4	4	4	4	4	4	4	4	4
7	7	7	7	7	7	6	5	7	7	5	5	5	5	5	4	4	4	4	4	4	4	4	4	4	4	4	4	4	4	4	4	4	4	4	4	4	4	4	4	4	4	4	4	4	4
5	4	5	5	4	5	4	4	4	4	4	4	4	4	4	3	3	3	3	4	4	4	4	4	4	4	4	4	4	4	4	4	4	4	4	4	4	4	4	4	4	4	4	4	4	4
7	6	4	5	5	4	4	5	4	4	5	4	4	4	5	4	4	3	3	3	2	3	4	4	4	5	5	5	5	5	5	4	4	4	4	4	4	4	5	5	4	4	4	4	4	4
5	7	7	7	5	6	7	5	4	5	4	4	4	4	4	4	4	4	4	4	4	4	4	4	4	4	4	4	4	4	4	4	4	4	4	4	4	4	4	4	4	4	4	4	4	4
5	5	5	5	5	5	5	5	5	5	5	5	5	5	5	4	3	3	3	4	4	4	4	4	4	3	4	3	4	4	3	3	3	4	4	4	4	4	4	4	4	4	4	4	4	4
5	5	6	7	7	6	5	4	4	4	4	4	4	4	4	4	4	4	4	4	4	4	4	4	4	4	4	4	4	4	4	4	4	4	4	4	4	4	4	4	4	4	4	4	4	4
6	7	7	7	5	6	7	6	6	6	5	5	5	5	5	4	4	4	4	4	4	4	4	4	4	4	4	4	4	5	4	4	4	4	4	4	4	4	4	4	4	4	4	4	4	4
7	5	7	7	5	7	6	7	7	7	4	7	7	7	7	4	4	4	4	4	7	7	7	4	4	4	4	4	4	4	4	4	4	4	4	4	4	4	4	4	4	4	4	4	4	4
7	5	5	7	6	6	4	4	5	6	4	4	4	4	4	4	4	4	4	5	4	4	4	4	4	4	4	4	4	4	6	4	6	6	6	4	4	4	4	4	4	4	4	4	4	4
7	6	7	7	5	6	4	3	4	4	3	4	4	4	4	1	1	1	1	1	5	5	5	5	5	5	5	5	4	4	6	6	7	7	7	4	5	4	4	5	4	4	4	4	4	3
6	6	6	7	6	6	6	5	5	5	5	5	5	5	5	4	4	4	4	4	4	4	4	4	4	4	4	4	4	4	4	4	4	4	4	4	4	4	4	4	4	4	4	4	4	4
7	4	7	7	4	7	4	4	7	4	4	4	4	4	4	4	4	4	4	4	4	4	4	4	4	4	4	4	4	4	4	4	4	7	4	4	4	4	4	4	4	4	4	4	4	4
5	5	4	5	4	4	5	5	5	5	4	4	4	4	4	3	4	3	3	4	4	4	4	4	4	4	4	5	4	4	4	4	4	4	4	4	4	4	4	4	4	4	4	4	4	4
6	6	6	7	5	7	7	5	6	5	4	4	4	4	4	4	4	4	4	4	4	4	4	4	4	4	4	4	4	4	4	4	4	4	4	4	4	4	4	4	4	4	4	4	4	4
5	6	6	7	5	6	6	5	4	4	4	4	4	4	4	4	4	4	4	4	4	4	4	4	4	4	4	4	4	4	4	4	4	4	4	4	4	4	4	4	4	4	4	4	4	4
7	5	7	7	4	7	7	7	7	7	4	4	4	4	4	4	4	4	4	4	4	4	4	4	4	4	4	4	4	4	4	4	4	4	4	4	4	4	4	4	4	4	4	4	4	4
5	6	6	7	4	7	4	5	5	5	5	5	5	5	5	5	5	1	4	4	4	4	5	6	5	5	5	5	5	5	6	5	4	5	4	5	5	4	5	4	4	4	4	4	4	4
6	5	6	4	4	4	4	4	4	4	4	4	4	4	4	4	4	4	4	4	4	4	4	4	4	4	4	4	4	4	6	6	6	7	6	4	4	4	4	4	4	4	4	4	4	4
5	7	7	7	7	7	7	6	5	7	4	4	4	4	4	5	4	4	4	5	4	4	4	5	5	4	4	4	4	4	4	4	4	4	4	4	4	4	4	4	4	4	4	4	4	4
4	7	7	7	7	7	7	4	4	4	7	7	7	7	7	4	4	4	4	5	4	4	4	6	4	4	4	4	4	4	4	4	4	7	4	4	4	4	4	4	4	4	4	4	4	4
5	5	5	7	4	7	4	1	4	7	4	4	4	4	4	4	4	4	4	4	4	4	5	5	4	4	4	4	4	4	5	4	4	4	4	4	4	4	4	4	4	4	4	4	4	4
5	7	5	7	7	7	6	5	4	4	4	4	4	4	4	4	4	4	4	6	4	4	4	4	4	4	4	4	4	4	4	4	4	6	4	4	4	4	4	4	4	4	4	4	4	4
7	4	4	7	5	5	7	4	4	4	4	4	4	4	4	4	4	4	4	6	5	5	5	5	5	5	5	3	4	3	6	6	5	7	7	3	5	4	4	4	4	4	4	4	4	4
7	5	5	5	5	5	5	5	6	5	5	4	4	4	4	4	4	4	4	4	4	4	4	4	4	4	4	4	4	4	4	4	4	4	4	4	4	4	4	4	4	4	4	4	4	4
7	7	4	4	4	4	4	4	4	4	4	4	4	4	4	4	4	4	4	4	4	4	4	4	4	4	4	4	4	4	4	4	4	4	4	4	4	4	4	4	4	4	4	4	4	4
4	5	5	7	5	6	5	5	6	5	4	4	4	4	4	4	4	4	4	4	4	4	4	4	4	4	4	4	4	4	4	4	4	7	4	4	4	4	4	4	4	4	4	4	4	4
5	5	6	7	4	5	4	4	4	4	5	5	5	5	5	4	4	4	4	4	4	4	4	4	4	4	4	4	4	4	4	4	4	4	4	4	4	4	4	4	4	4	4	4	4	4
3	5	7	7	4	7	4	4	4	4	4	4	4	4	4	4	4	4	4	4	4	4	4	4	4	4	4	4	4	4	4	4	4	4	4	4	4	4	4	4	4	4	4	4	4	4
4	6	6	6	4	7	5	4	4	4	4	4	4	4	4	4	4	4	4	4	4	4	4	4	4	4	4	4	4	4	4	4	4	4	4	4	4	4	4	4	4	4	4	4	4	4
5	5	5	5	4	4	4	3	4	4	3	3	3	3	3	4	4	4	4	4	4	4	4	4	4	4	4	4	4	4	4	4	4	4	4	4	4	4	4	4	4	4	4	4	4	4
7	7	7	7	7	7	7	7	7	7	7	6	6	7	7	5	4	4	5	5	4	4	4	4	4	4	4	4	4	4	4	4	4	4	4	4	4	4	3	3	4	4	4	4	4	4
2	2	3	2	3	7	7	7	7	7	4	4	4	4	4	3	3	3	3	3	4	4	4	4	4	4	4	4	4	4	7	7	7	7	7	4	4	4	4	5	4	4	4	4	4	4
2	2	5	5	4	4	4	4	4	4	4	3	5	3	5	3	4	4	4	3	5	5	5	4	4	4	3	5	5	3	5	3	5	3	6	3	5	4	4	3	5	3	5	3	4	4
4	4	5	3	5	4	3	4	5	3	4	5	3	4	4	3	5	2	4	5	4	5	3	5	3	5	4	3	4	4	4	3	5	3	6	4	3	3	5	4	4	5	4	3	4	4
7	5	7	6	4	5	4	4	6	4	4	5	5	5	5	4	4	4	4	6	4	4	4	4	4	4	4	4	4	4	4	4	4	7	4	4	4	4	4	4	4	4	4	4	4	4
6	6	4	4	4	4	4	4	4	4	4	4	4	4	4	4	4	4	4	4	4	4	4	4	4	4	4	4	4	4	4	4	4	4	4	4	4	4	4	4	4	4	4	4	4	4
5	5	5	5	4	5	4	4	4	4	4	4	4	4	4	4	4	4	4	4	4	4	4	4	4	4	4	4	4	4	4	4	4	4	4	4	4	4	4	4	4	4	4	4	4	4
5	4	5	6	4	4	4	4	4	3	4	4	4	4	4	4	4	4	4	4	4	4	4	4	4	5	4	5	4	4	4	4	4	5	4	4	4	4	4	4	4	4	4	4	4	4
4	5	7	7	5	7	6	6	7	7	4	5	6	5	5	5	5	3	4	4	4	4	4	4	4	4	4	4	4	4	4	4	4	4	4	4	4	4	4	4	4	4	4	4	4	4
7	4	4	4	4	4	4	4	4	4	4	4	4	4	4	4	4	4	4	4	4	4	4	4	4	4	4	4	4	4	4	4	4	4	4	4	4	4	4	4	4	4	4	4	4	4
4	5	5	5	4	4	4	4	4	4	4	4	4	4	4	4	4	4	4	4	4	4	4	4	4	4	4	4	4	4	4	4	4	4	4	4	4	4	4	4	4	4	4	4	4	4
7	4	4	4	4	4	4	4	4	4	4	4	4	4	4	4	4	4	4	4	4	4	4	4	4	4	4	4	4	4	4	4	4	4	4	4	4	4	4	4	4	4	4	4	4	4
5	5	5	4	4	4	4	4	4	4	4	4	4	4	4	4	4	4	4	4	4	4	4	4	4	4	4	4	4	4	4	4	4	4	4	4	4	4	4	4	4	4	4	4	4	4
5	4	6	6	3	4	4	4	4	4	3	2	3	3	4	4	4	4	5	4	4	4	4	4	4	4	4	4	4	4	4	4	4	4	4	4	4	4	4	4	4	4	4	4	4	4
5	4	4	5	4	4	4	4	4	4	4	4	4	4	4	4	4	4	4	4	4	4	4	4	4	4	4	4	4	4	4	4	4	4	4	4	4	4	4	4	4	4	4	4	4	4
2	4	4	7	5	4	4	4	4	4	4	4	4	4	4	4	4	4	4	4	4	4	4	4	4	4	4	4	4	4	4	4	4	4	4	4	4	4	4	4	4	4	4	4	4	4
5	5	5	5	5	5	5	5	5	5	4	4	4	4	4	4	4	4	4	5	4	4	4	4	4	4	4	4	4	4	5	3	3	4	3	4	4	4	4	4	4	4	4	4	4	4
4	4	4	6	4	4	4	5	5	5	4	4	4	4	4	4	4	4	4	4	4	4	4	4	4	4	4	4	4	4	4	4	4	4	4	4	4	4	4	4	4	4	4	4	4	4
4	5	4	4	4	4	4	4	4	4	4	4	4	4	4	4	4	4	4	4	4	4	4	4	4	4	4	4	4	4	4	4	4	4	4	4	4	4	4	4	4	4	4	4	4	4
5	4	4	4	4	4	4	4	4	4	4	4	4	4	4	4	4	4	4	4	4	4	4	4	4	4	4	4	4	4	4	4	4	4	4	4	4	4	4	4	4	4	4	4	4	4
4	4	4	5	4	5	3	5	3	5	3	4	5	4	3	5	4	3	5	3	5	4	3	5	3	5	3	4	6	4	3	5	4	5	3	4	5	4	3	4	4	4	5	4	3	4
5	5	5	5	5	5	5	6	4	4	5	4	4	4	4	4	4	6	5	3	4	4	4	4	4	4	4	4	4	4	4	4	4	7	4	4	4	4	4	4	4	4	4	4	4	4
7	3	7	7	4	4	4	5	4	4	5	5	4	4	5	5	4	5	5	4	4	4	4	4	4	4	4	4	4	4	4	4	4	4	4	4	4	4	4	4	4	4	4	4	4	4
4	4	4	4	4	4	4	4	4	4	4	4	4	4	4	4	4	4	4	4	4	4	4	4	4	4	4	4	4	4	4	4	4	4	4	4	4	4	4	4	4	4	4	4	4	4
4	4	4	4	4	4	4	4	4	4	4	4	4	4	4	4	4	4	4	4	4	4	4	4	4	4	4	4	4	4	4	4	4	4	4	4	4	4	4	4	4	4	4	4	4	4
4	4	4	4	4	4	4	4	4	4	4	4	4	4	4	4	4	4	4	4	4	4	4	4	4	4	4	4	4	4	4	4	4	4	4	4	4	4	4	4	4	4	4	4	4	4
4	4	4	4	4	4	4	4	4	4	4	4	4	4	4	4	4	4	4	4	4	4	4	4	4	4	4	4	4	4	4	4	4	4	4	4	4	4	4	4	4	4	4	4	4	4
4	4	4	4	4	4	4	4	4	4	4	4	4	4	4	4	4	4	4	4	4	4	4	4	4	4	4	4	4	4	4	4	4	4	4	4	4	4	4	4	4	4	4	4	4	4
4	4	4	4	4	4	4	4	4	4	4	4	4	4	4	4	4	4	4	4	4	4	4	4	4	4	4	4	4	4	4	4	4	4	4	4	4	4	4	4	4	4	4	4	4	4
4	4	4	4	4	4	4	4	4	4	4	4	4	4	4	4	4	4	4	4	4	4	4	4	4	4	4	4	4	4	4	4	4	4	4	4	4	4	4	4	4	4	4	4	4	4
4	4	4	4	4	4	4	4	4	4	4	4	4	4	4	4	4	4	4	4	4	4	4	4	4	4	4	4	4	4	4	4	4	4	4	4	4	4	4	4	4	4	4	4	4	4
4	4	4	4	4	4	4	4	4	4	4	4	4	4	4	4	4	4	4	4	4	4	4	4	4	4	4	4	4	4	4	4	4	4	4	4	4	4	4	4	4	4	4	4	4	4
4	4	4	4	4	4	4	4	4	4	4	4	4	4	4	4	4	4	4	4	4	4	4	4	4	4	4	4	4	4	4	4	4	4	4	4	4	4	4	4	4	4	4	4	4	4
4	4	4	4	4	4	4	4	4	4	4	4	4	4	4	4	4	4	4	4	4	4	4	4	4	4	4	4	4	4	4	4	4	4	4	4	4	4	4	4	4	4	4	4	4	4
4	4	4	4	4	4	4	4	4	4	4	4	4	4	4	4	4	4	4	4	4	4	4	4	4	4	4	4	4	4	4	4	4	4	4	4	4	4	4	4	4	4	4	4	4	4
4	4	4	4	4	4	4	4	4	4	4	4	4	4	4	4	4	4	4	4	4	4	4	4	4	4	4	4	4	4	4	4	4	4	4	4	4	4	4	4	4	4	4	4	4	4
4	4	4	4	4	4	4	4	4	4	4	4	4	4	4	4	4	4	4	4	4	4	4	4	4	4	4	4	4	4	4	4	4	4	4	4	4	4	4	4	4	4	4	4	4	4
4	4	4	4	4	4	4	4	4	4	4	4	4	4	4	4	4	4	4	4	4	4	4	4	4	4	4	4	4	4	4	4	4	4	4	4	4	4	4	4	4	4	4	4	4	4
4	4	4	4	4	4	4	4	4	4	4	4	4	4	4	4	4	4	4	4	4	4	4	4	4	4	4	4	4	4	4	4	4	4	4	4	4	4	4	4	4	4	4	4	4	4
4	4	4	4	4	4	4	4	4	4	4	4	4	4	4	4	4	4	4	4	4	4	4	4	4	4	4	4	4	4	4	4	4	4	4	4	4	4	4	4	4	4	4	4	4	4
4	4	4	4	4	4	4	4	4	4	4	4	4	4	4	4	4	4	4	4	4	4	4	4	4	4	4	4	4	4	4	4	4	4	4	4	4	4	4	4	4	4	4	4	4	4
4	4	4	4	4	4	4	4	4	4	4	4	4	4	4	4	4	4	4	4	4	4	4	4	4	4	4	4	4	4	4	4	4	4	4	4	4	4	4	4	4	4	4	4	4	4
4	4	4	4	4	4	4	4	4	4	4	4	5	4	4	4	4	4	4	4	4	4	4	4	4	4	4	4	4	4	4	4	4	4	4	4	4	4	4	4	4	4	4	4	4	4
3	4	4	3	5	4	4	4	4	4	4	4	4	4	4	4	4	4	4	4	4	4	4	4	4	4	4	4	4	4	4	4	4	4	4	4	4	4	4	4	4	4	4	4	4	4
7	1	2	5	3	2	4	4	3	5	5	3	4	4	4	4	4	4	4	4	4	4	4	4	4	4	4	4	4	4	4	4	4	4	4	4	4	4	4	4	4	4	4	4	4	4
6	6	5	6	6	5	5	5	5	5	5	5	5	5	5	5	5	5	5	5	4	4	4	4	4	3	3	3	3	4	4	4	4	4	4	4	4	4	3	4	4	4	4	4	4	4
5	5	5	5	5	5	5	5	5	5	5	5	5	5	5	5	5	5	5	5	5	4	6	4	4	4	4	4	4	4	4	4	4	4	4	4	4	4	4	4	4	4	4	4	4	4
2	2	3	2	3	7	7	7	7	7	5	5	5	5	5	4	4	4	4	4	5	5	5	5	5	5	5	5	5	5	7	7	7	7	7	4	4	4	4	4	4	4	4	4	4	4
2	3	3	3	3	7	7	7	7	7	4	4	4	5	4	4	4	4	4	4	4	4	4	4	4	4	4	4	4	4	4	4	4	7	4	4	4	4	4	4	4	4	4	4	4	4
5	5	5	5	5	5	5	5	5	5	5	5	5	5	5	5	5	5	5	5	5	5	5	5	5	5	5	5	5	5	5	4	4	5	5	5	4	4	4	4	4	4	4	4	4	4
5	3	3	5	4	4	5	4	5	4	4	4	5	5	4	5	5	5	3	5	5	4	4	5	5	5	5	5	5	3	5	5	5	4	5	5	4	5	4	5	4	3	5	4	4	4
2	2	2	3	3	7	7	7	7	7	4	4	4	4	4	4	4	4	4	4	4	4	4	4	4	4	4	4	4	4	4	4	4	7	6	4	4	4	4	4	4	4	4	4	4	4
7	6	7	7	5	7	4	4	5	5	5	5	5	6	6	6	7	7	4	5	6	5	5	4	5	5	4	5	5	5	5	5	5	5	5	5	4	4	4	4	3	5	4	4	4	4
3	2	3	2	3	7	7	7	7	7	5	4	4	4	4	4	4	4	4	4	4	4	4	4	4	4	4	4	4	4	4	4	4	4	4	4	4	4	4	4	4	4	4	4	4	4
2	2	2	2	3	7	7	7	7	7	4	4	4	4	4	4	4	4	4	4	4	4	4	4	5	4	4	4	4	4	4	4	4	7	4	4	4	4	4	4	4	4	4	4	4	4
2	2	2	2	3	7	7	7	7	7	4	4	5	5	5	4	4	4	4	4	4	4	4	7	7	7	4	4	4	4	4	4	4	7	4	4	4	4	4	4	4	4	4	4	4	4
2	2	2	3	3	7	7	7	7	7	4	4	4	4	4	4	4	4	4	4	4	4	4	4	4	4	4	4	4	4	4	4	4	4	4	4	4	4	4	4	4	4	4	4	4	4
2	2	3	2	3	7	7	7	7	7	4	4	4	4	4	4	4	4	4	4	4	4	4	4	4	4	4	4	4	4	4	4	4	4	4	4	4	4	4	4	4	4	4	4	4	4
5	6	5	6	4	6	4	6	6	6	4	4	6	5	6	5	6	5	6	5	4	4	4	4	4	4	5	4	4	4	5	5	5	6	6	4	4	4	4	4	4	4	4	4	4	4
3	2	2	2	2	7	7	7	7	7	4	4	4	4	4	4	4	4	4	4	4	4	4	4	4	4	4	4	4	4	4	4	4	4	4	4	4	4	4	4	4	4	4	4	4	4
3	3	3	2	2	7	7	7	7	7	5	5	5	5	5	5	4	4	4	4	4	4	4	4	4	4	4	4	4	4	4	4	4	4	4	4	4	4	4	4	4	4	4	4	4	4
2	3	3	2	2	7	7	7	7	7	7	7	7	7	4	4	4	4	4	4	4	4	4	4	4	4	4	4	4	4	4	4	4	4	4	4	4	4	4	4	4	4	4	4	4	4
3	2	3	2	3	7	7	7	7	7	7	7	7	7	7	4	4	4	4	4	4	4	4	4	4	4	4	4	4	4	4	4	4	4	4	4	4	4	5	4	4	4	4	4	4	4
7	6	7	6	4	5	5	5	5	6	4	4	4	4	4	2	2	2	2	5	4	4	4	4	4	4	4	4	4	3	6	5	4	6	4	4	4	4	4	4	4	4	4	4	4	3
3	2	3	2	2	7	7	7	7	7	7	6	6	6	6	5	4	4	4	4	4	4	4	4	4	4	4	4	4	4	4	4	4	4	4	4	4	4	4	4	4	4	4	4	4	4
2	3	3	3	3	7	7	7	7	7	4	4	4	4	4	4	4	4	4	7	4	4	4	4	4	4	4	4	4	4	4	4	4	4	4	4	4	4	4	4	4	4	4	4	4	4
4	4	4	6	4	5	5	5	6	6	6	5	6	6	6	6	5	5	6	6	4	4	4	4	4	4	4	4	4	4	4	4	4	4	4	4	4	4	4	4	4	4	4	4	4	4
7	4	5	7	5	6	5	4	4	5	4	3	3	3	4	3	2	2	4	3	5	4	3	5	4	4	4	4	4	3	5	3	5	4	3	5	5	4	4	6	5	3	4	3	5	3
7	7	7	7	7	7	7	7	7	4	7	7	7	7	7	7	7	7	7	7	4	4	4	4	4	4	4	4	4	4	4	4	4	4	4	4	4	4	4	4	4	4	4	4	4	4
7	7	7	7	7	7	7	7	7	7	7	7	7	7	7	7	7	7	7	7	4	4	4	2	3	3	3	2	4	3	4	3	4	3	4	4	4	4	4	3	4	4	4	4	4	4
7	4	7	7	7	5	5	4	4	4	4	4	4	4	4	4	4	4	4	4	4	3	4	4	4	5	5	5	5	5	6	6	6	6	6	4	4	4	4	4	4	4	4	4	4	3
5	5	5	5	5	5	5	5	5	5	4	5	4	4	4	3	3	3	3	4	4	3	3	4	3	3	5	4	5	5	2	2	2	3	4	4	4	4	5	5	4	3	3	3	7	3
7	7	7	7	7	7	7	7	7	5	5	5	5	7	7	5	4	4	4	5	5	4	5	5	4	5	3	3	3	2	7	7	7	7	7	4	7	5	7	5	7	4	3	3	3	3
4	5	5	5	5	5	5	5	5	4	4	5	4	4	4	3	3	4	4	4	4	5	5	4	4	4	4	4	4	4	4	4	4	4	4	4	4	4	4	4	4	4	4	4	4	3
6	5	7	7	6	5	5	4	5	5	5	5	5	5	5	4	4	4	4	4	5	5	5	5	3	5	5	5	5	5	4	4	4	6	3	3	5	5	5	5	4	4	4	4	4	3
2	3	2	2	3	7	7	7	7	7	6	7	7	7	7	6	6	7	7	7	5	4	4	4	4	4	4	4	4	4	4	4	4	4	4	4	4	4	4	4	4	4	4	4	4	4
6	5	6	7	4	4	5	4	6	4	6	5	4	4	4	1	1	1	1	4	4	4	4	4	5	2	3	2	2	4	5	2	4	3	4	3	4	3	4	3	4	4	4	4	4	2
2	2	3	2	3	7	7	7	7	7	7	7	7	7	7	7	7	7	7	7	7	7	7	7	7	7	7	4	4	4	4	4	4	4	4	4	4	4	4	4	4	4	4	4	4	4
7	2	5	5	2	6	5	5	3	7	3	5	3	5	5	5	2	6	5	2	3	4	5	4	4	5	5	4	4	6	5	7	1	7	7	1	1	7	1	6	5	4	4	1	5	5
3	4	4	4	3	5	3	5	3	7	6	5	5	5	3	4	3	3	4	4	2	2	3	3	4	7	7	7	3	3	5	3	5	2	6	3	3	6	5	3	5	3	4	4	3	5
1	1	1	1	1	1	1	1	1	1	7	7	7	7	7	7	7	7	6	6	2	5	6	3	5	3	3	2	3	3	3	3	3	7	3	5	2	3	6	3	3	5	3	5	3	6
6	4	5	5	4	4	4	4	4	3	5	4	4	4	4	3	4	5	6	7	5	6	7	6	5	4	5	6	7	6	5	4	3	2	4	4	4	3	3	4	4	4	4	4	3	5
4	4	4	4	4	3	3	3	3	3	4	4	3	3	3	3	3	3	4	4	4	4	4	4	4	4	4	4	4	4	4	4	4	4	4	4	3	4	4	4	4	3	4	4	4	4
4	6	6	7	5	5	4	6	6	6	5	6	5	5	6	4	2	4	4	6	3	2	2	4	3	2	2	2	2	2	2	2	2	6	2	2	4	4	2	2	5	3	3	4	4	4
6	6	7	7	5	7	6	7	6	7	4	4	5	5	5	4	5	4	5	4	4	5	5	5	5	4	4	4	5	5	4	5	5	4	4	5	5	4	5	4	5	4	3	4	3	4
7	7	6	6	1	2	3	4	5	6	7	5	4	4	4	4	3	4	5	6	5	5	6	5	4	5	5	4	3	2	1	2	3	4	4	4	7	7	7	7	3	4	3	4	5	4
3	2	4	4	4	4	4	3	3	3	4	4	4	4	3	4	4	5	4	4	3	4	4	3	5	3	4	4	3	5	4	3	4	4	3	5	5	3	4	4	4	3	4	3	5	4
7	7	7	7	6	7	6	7	7	7	6	5	5	4	4	3	2	2	3	4	5	4	4	4	4	5	4	2	3	4	5	3	5	5	6	4	5	5	4	5	4	4	3	3	5	3
4	7	7	7	7	7	6	5	4	4	5	5	5	5	5	3	3	3	3	3	5	5	5	5	5	5	5	5	5	5	5	3	4	4	4	4	5	4	4	4	4	4	4	4	3	3
2	2	3	6	6	6	6	6	6	5	6	6	6	6	5	6	7	7	7	7	6	6	2	6	1	5	2	3	5	2	5	6	3	2	6	2	6	6	5	2	2	6	3	2	5	6
7	6	7	7	6	5	5	4	5	4	4	4	4	5	5	1	1	1	2	2	4	4	4	4	4	4	4	4	5	5	4	4	4	4	4	4	4	4	4	4	4	5	3	3	3	4
7	7	7	7	6	6	6	5	5	5	3	3	2	3	3	2	4	3	3	1	2	2	2	3	3	3	3	2	3	3	7	7	7	6	6	3	3	4	4	4	4	3	4	4	3	4
7	7	7	7	7	7	5	7	7	7	4	4	4	4	4	1	2	1	5	5	7	7	7	7	7	5	3	4	5	5	6	4	7	7	7	4	5	4	4	4	4	2	3	4	5	4
7	4	7	7	4	4	4	4	7	7	1	2	3	3	5	3	2	2	2	4	3	5	5	2	3	2	6	2	5	5	3	4	3	5	5	3	5	3	5	5	4	3	3	4	4	4
5	4	4	7	3	7	6	3	4	2	3	3	3	3	3	3	3	3	3	3	4	4	4	4	4	3	3	3	4	4	3	4	4	3	4	3	4	3	4	3	4	4	3	4	3	4
6	6	5	6	5	6	5	6	5	6	3	4	3	4	3	5	3	5	4	4	3	4	5	5	5	5	4	5	3	1	5	1	7	7	6	1	3	5	5	3	2	6	3	5	2	4
4	4	5	4	3	5	5	4	4	5	4	3	3	3	3	3	4	5	4	3	3	5	3	4	4	2	5	5	5	3	4	2	2	3	3	3	3	4	4	3	3	4	3	4	4	4
2	3	5	3	2	5	2	6	2	5	3	1	2	2	5	2	5	2	5	5	5	3	4	3	4	4	3	3	4	5	5	3	4	4	3	5	3	4	3	4	3	5	3	4	3	4
1	6	1	1	5	6	1	4	1	1	4	1	1	1	4	4	4	5	4	4	4	4	4	4	4	4	4	4	4	4	4	4	4	1	4	4	1	4	4	1	1	4	4	4	5	4
3	4	5	4	3	5	3	4	3	4	3	4	3	4	5	5	5	7	6	5	3	4	3	5	3	3	5	3	4	4	3	5	1	6	6	3	5	3	5	3	4	3	4	4	3	4
4	6	6	4	4	4	4	3	5	3	4	4	5	4	4	4	3	3	3	4	3	4	4	3	4	3	3	4	4	3	5	3	5	6	4	3	4	4	3	4	4	4	3	3	4	3
6	5	4	4	4	4	4	4	4	4	4	4	4	4	4	4	4	4	4	4	4	4	4	4	4	3	3	3	5	3	2	4	3	4	2	3	3	3	3	4	4	4	4	3	3	3
3	5	4	5	5	5	3	2	5	4	2	2	5	3	2	2	3	1	1	1	4	3	3	4	3	3	3	4	3	4	3	4	7	7	7	4	4	4	5	5	4	4	4	3	3	2
4	7	4	5	7	7	7	1	4	7	4	4	4	4	4	3	3	3	3	3	4	3	4	4	4	4	4	4	4	3	4	4	4	4	4	3	4	4	4	4	4	2	3	4	4	4
6	7	7	4	5	7	6	6	5	6	4	4	4	4	4	5	4	3	3	4	4	4	4	4	4	4	4	4	4	4	4	4	4	4	4	4	4	4	4	4	2	4	3	4	4	4
1	1	6	7	7	1	7	1	7	6	2	6	3	5	4	4	2	7	7	1	6	2	6	2	6	6	3	5	3	5	3	3	1	3	3	3	2	3	3	3	1	7	7	1	1	4
4	5	5	4	4	5	4	4	5	2	4	3	3	3	3	3	3	3	3	3	3	3	3	3	3	5	3	4	4	3	3	4	4	3	4	3	4	4	4	4	3	4	3	4	3	3
4	6	6	5	4	5	5	4	5	4	4	4	4	4	4	3	4	4	4	5	3	4	4	4	4	4	3	4	4	3	5	5	5	5	5	2	3	2	3	3	4	2	4	3	4	3
7	7	5	3	2	2	5	5	2	5	2	3	2	5	2	6	3	2	6	3	5	3	5	7	2	5	3	2	2	5	3	3	3	6	3	5	2	5	5	5	2	2	5	3	5	3
6	6	6	7	6	7	5	6	5	5	5	5	5	5	5	5	5	3	6	6	4	6	6	5	5	3	3	3	3	3	5	5	5	5	4	4	4	4	5	4	4	4	3	3	3	3
4	3	5	3	6	3	6	3	5	3	5	3	4	3	6	3	6	3	6	3	3	5	3	6	3	3	6	3	5	3	6	3	6	3	6	3	6	3	6	2	3	3	4	1	6	3
6	6	6	6	5	6	6	6	5	6	2	2	3	3	3	4	2	4	2	4	5	3	5	3	3	4	3	4	3	4	4	7	6	6	6	3	2	3	3	3	3	4	3	3	3	4
5	6	6	7	5	7	7	6	7	7	5	5	5	5	5	4	3	3	3	3	4	4	4	4	4	5	4	5	4	5	4	5	4	7	3	3	4	3	3	4	3	4	3	3	3	4
6	4	5	7	5	5	5	4	3	4	5	5	5	5	5	3	3	3	3	3	4	4	5	5	5	4	4	5	5	5	4	3	5	5	5	4	4	4	4	5	3	3	3	4	3	3
6	6	6	6	4	6	4	4	4	4	4	4	4	4	4	4	3	5	5	4	3	3	4	5	5	4	3	3	4	5	3	3	5	3	4	6	4	3	3	3	3	3	4	3	3	3
5	7	7	7	7	7	7	7	7	7	1	2	2	2	2	1	2	2	2	1	4	4	4	4	4	5	5	5	5	5	5	5	5	5	5	5	3	3	3	3	3	3	3	3	3	3
7	6	7	7	5	6	5	5	5	5	4	4	4	4	4	2	2	2	2	2	3	3	3	3	3	3	3	3	3	3	3	3	3	4	3	3	3	3	3	3	3	3	3	3	3	3
7	6	7	5	7	6	7	6	7	5	2	3	2	4	2	3	4	2	3	2	4	3	4	3	3	3	2	3	3	4	6	6	6	4	6	5	6	6	2	2	3	4	3	2	3	3
6	7	7	7	4	7	7	4	7	5	4	5	5	4	4	3	2	3	1	4	4	4	4	5	5	4	4	4	4	4	4	4	3	7	5	5	5	4	5	4	3	3	3	3	3	3
7	7	7	7	7	7	7	7	7	7	7	7	7	7	7	3	3	3	3	3	3	3	4	4	3	4	4	4	4	4	4	4	5	5	5	3	4	3	3	3	3	3	3	3	3	3
4	4	5	5	4	6	5	5	5	5	3	3	3	3	3	2	2	3	3	4	5	5	3	4	4	3	3	3	4	4	4	3	3	6	4	4	4	4	4	4	3	3	3	3	3	3
4	4	4	5	4	4	4	4	4	4	4	4	3	3	3	3	3	2	3	3	3	3	3	4	4	3	3	3	3	3	3	3	3	3	3	3	3	3	3	3	3	3	3	3	3	3
4	2	5	6	4	4	4	3	4	4	3	3	3	2	3	3	3	3	3	3	3	3	3	3	3	3	3	3	3	3	3	3	3	3	3	3	3	3	3	3	3	3	3	3	3	3
4	4	4	4	4	4	4	2	2	2	2	2	2	2	4	3	3	3	3	3	3	3	3	3	3	4	4	3	2	2	2	3	3	3	3	3	3	3	3	3	3	3	3	3	3	3
6	4	6	7	5	6	6	5	4	4	5	5	5	5	5	3	3	3	3	4	5	4	4	5	5	5	4	4	5	5	4	5	5	5	5	5	5	5	5	5	3	3	3	3	3	3
3	3	3	3	3	3	3	3	3	3	3	3	3	3	3	3	3	3	3	3	3	3	3	3	3	3	3	3	3	3	3	3	3	3	3	3	3	3	3	3	3	3	3	3	3	3
5	5	5	5	5	5	5	5	5	5	4	3	4	4	4	4	4	4	4	4	3	3	3	3	3	3	3	3	3	3	3	3	3	3	3	3	3	3	3	3	3	3	3	3	3	3
7	7	7	7	7	7	7	7	7	7	7	7	7	7	7	7	7	7	7	7	7	7	7	7	1	1	1	1	1	1	1	1	1	1	1	1	1	1	1	1	3	3	3	3	3	3
2	3	4	3	2	3	3	3	2	3	4	2	3	4	5	6	6	6	5	3	3	2	2	2	3	2	3	3	3	3	4	4	4	2	2	3	4	4	4	5	4	2	3	3	3	3
7	7	7	7	7	7	7	7	7	7	7	7	7	7	7	7	7	7	7	7	7	7	7	7	7	7	7	7	7	7	7	7	7	7	7	7	7	7	3	1	3	3	3	3	3	3
7	7	6	6	6	5	5	5	5	5	4	4	3	4	3	2	5	5	4	4	4	3	5	2	6	4	4	3	5	4	4	3	5	2	5	5	3	4	3	4	3	3	3	3	3	2
5	5	5	5	5	5	5	5	5	5	5	5	5	5	5	5	5	5	5	5	5	5	5	5	5	5	3	3	4	3	5	5	3	1	5	2	6	3	5	3	1	5	1	5	2	4
7	6	5	6	7	7	7	5	6	6	2	3	2	3	3	2	4	2	4	3	2	3	3	2	4	3	2	4	2	2	7	7	7	5	6	4	2	2	2	2	3	2	3	3	3	3
6	7	6	5	7	5	6	6	6	6	2	2	2	4	2	4	2	3	2	3	4	5	4	2	2	5	3	5	5	3	4	5	5	4	5	5	3	5	5	4	3	3	2	3	2	3
5	4	4	4	5	4	4	5	4	4	5	4	4	5	4	5	4	4	5	4	5	5	4	3	4	2	2	2	2	2	3	3	3	2	3	3	2	3	3	3	2	2	3	3	3	3
5	4	6	7	5	6	3	3	3	3	4	4	4	4	4	2	1	1	1	4	6	6	4	6	6	5	5	5	4	4	4	5	6	7	5	4	4	4	4	4	2	2	3	3	3	1
7	7	6	5	6	4	7	7	6	5	6	6	2	3	2	2	2	3	3	4	3	2	2	3	2	3	2	3	2	2	7	7	6	6	6	2	2	2	2	2	3	2	3	2	2	3
7	6	7	6	5	6	6	6	6	5	4	5	5	4	4	2	1	1	1	2	6	5	4	6	4	4	4	5	4	4	7	6	7	7	7	2	4	4	4	4	3	3	2	2	2	2
6	6	6	6	6	6	6	6	6	6	2	3	2	3	2	3	2	2	2	2	4	4	4	4	4	2	3	3	3	4	3	3	3	3	2	3	2	4	2	2	2	2	2	2	2	3
7	7	6	6	6	6	6	7	6	7	4	4	4	4	4	2	2	2	2	4	4	4	4	4	4	5	5	5	4	3	7	7	6	7	6	4	4	4	4	4	2	2	2	2	2	2
7	7	7	7	7	7	7	7	7	7	7	7	7	7	7	7	4	1	3	3	4	4	4	4	4	4	3	3	3	2	2	2	2	2	2	2	2	2	2	2	2	2	2	2	2	2
2	2	2	2	2	2	2	2	2	2	2	2	2	2	2	2	2	2	2	2	2	2	2	2	2	2	2	2	2	2	2	2	2	2	2	2	2	2	2	2	2	2	2	2	2	2
7	7	7	7	7	7	7	7	7	7	5	5	5	5	5	5	5	5	5	5	5	5	5	5	5	5	5	3	5	3	5	3	5	7	5	2	2	2	2	2	2	2	2	2	2	2
7	7	5	4	3	3	4	4	3	4	4	4	4	4	4	5	4	4	5	3	4	4	5	4	4	5	5	5	5	5	5	5	5	5	5	5	5	5	5	5	2	2	2	2	2	2
6	7	7	7	6	7	7	7	6	7	2	2	2	2	2	1	1	1	1	1	4	4	4	4	4	4	4	4	4	4	4	7	7	7	7	4	4	4	4	4	1	1	1	1	1	1
3	7	7	7	7	7	4	7	7	5	1	1	1	1	1	1	1	1	1	1	1	1	1	1	1	1	1	1	1	1	1	1	1	1	1	1	1	1	1	1	1	1	1	1	1	1
7	5	7	7	3	4	3	3	4	3	3	3	3	3	3	1	1	1	1	1	4	4	4	4	4	4	4	4	4	4	4	4	4	7	7	1	3	1	4	4	1	1	1	1	1	1
7	7	7	7	7	7	7	7	7	7	5	5	4	4	4	2	1	1	3	3	2	2	6	3	2	2	2	2	2	2	7	7	7	7	6	4	3	3	4	4	1	1	1	1	1	1
7	6	6	7	4	7	7	5	5	5	3	1	1	2	2	1	1	1	3	3	5	5	5	5	5	5	5	5	5	4	7	7	7	7	7	4	5	4	4	4	1	1	1	1	1	1
7	4	6	5	4	5	4	5	5	5	5	2	3	4	3	1	1	1	1	3	3	3	3	3	3	3	3	3	3	3	3	3	3	7	4	3	3	3	3	3	1	1	1	1	1	1
1	1	1	1	1	1	1	1	1	1	1	1	1	1	1	1	1	1	1	1	1	1	1	1	1	1	1	1	1	1	1	1	1	1	1	1	1	1	1	1	1	1	1	1	1	1
7	6	7	7	5	5	5	5	5	5	5	5	5	5	5	4	4	1	4	4	4	4	4	4	4	4	4	4	4	4	4	4	4	7	1	1	1	1	1	1	1	1	1	1	1	1
